# Supplementary material for: Cathepsins and Parkinson’s disease: insights from Mendelian randomization analyses
Source: Front Aging Neurosci. 2024 Jun 5;16:1380483. doi: 10.3389/fnagi.2024.1380483 (PMC11188310; doi:10.3389/fnagi.2024.1380483)
Supplement: Supplementary file 4 [file Table_2.CSV]

rsid	trait	chr	pos	p	OR or BETA	95% CI (TEXT)	MAPPED_GENE	PUBMEDID	FIRST AUTHOR	JOURNAL	Sample	STUDY ACCESSION
rs1260326	low density lipoprotein cholesterol measurement	2	27508073	0.00000003	0.026	unit increase	GCKR	29507422	Hoffmann TJ	Nat Genet	76,627 European ancestry individuals, 7,795 Hispanic individuals, 6,855 East Asian ancestry individuals, 2,958 African American individuals, 439 South Asian ancestry individuals	GCST007141
rs1260326	low density lipoprotein cholesterol measurement	2	27508073	7E-10	0.027	unit increase	GCKR	29507422	Hoffmann TJ	Nat Genet	76,627 European ancestry individuals, 7,795 Hispanic individuals, 6,855 East Asian ancestry individuals, 2,958 African American individuals, 439 South Asian ancestry individuals	GCST007141
rs1260326	Crohn's disease	2	27508073	6E-11			GCKR	28067908	de Lange KM	Nat Genet	12,194 European and unknown ancestry cases, 28,072 European and unknown ancestry controls	GCST004132
rs1260326	inflammatory bowel disease	2	27508073	0.0000001			GCKR	28067908	de Lange KM	Nat Genet	25,042 European and unknown ancestry cases, 34,915 European and unknown ancestry controls	GCST004131
rs1260326	gallstones	2	27508073	0.00000008	1.12	[1.09–1.15]	GCKR	27094239	Joshi AD	Gastroenterology	8,720 European ancestry cases, 55,152 European ancestry controls	GCST003725
rs1260326	coffee consumption, cups of coffee per day measurement	2	27508073	0.00000007	0.04	[0.020-0.060] unit decrease	GCKR	25288136	Cornelis MC	Mol Psychiatry	91,462 European ancestry individuals	GCST002650
rs1260326	coronary artery calcification	2	27508073	1E-12			GCKR	22916037	Inouye M	PLoS Genet	6,608 European ancestry individuals	GCST001639
rs1260326	urate measurement	2	27508073	0.0000008	0.055	[0.033-0.077] kg/m2 decrease	GCKR	25811787	Huffman JE	PLoS One	up to 10,058 European ancestry male individuals, up to 7,189 European ancestry female individuals	GCST002829
rs1260326	urate measurement	2	27508073	0.000006	0.065	[0.038-0.092] kg/m2 decrease	GCKR	25811787	Huffman JE	PLoS One	up to 10,058 European ancestry male individuals, up to 7,189 European ancestry female individuals	GCST002829
rs1260326	total blood protein measurement	2	27508073	0.00000006	0.0179	[0.011-0.024] unit increase	GCKR	23022100	Franceschini N	Am J Hum Genet	Up to 25,539 European ancestry individuals, 10,168 Japanese ancestry individuals	GCST001698
rs1260326	total blood protein measurement	2	27508073	0.000004	0.031	[0.017-0.045] unit increase	GCKR	23022100	Franceschini N	Am J Hum Genet	Up to 25,539 European ancestry individuals, 10,168 Japanese ancestry individuals	GCST001698
rs1260326	serum albumin measurement	2	27508073	4E-19	0.0138	[0.011-0.017] unit increase	GCKR	23022100	Franceschini N	Am J Hum Genet	Up to 53,190 European ancestry individuals, 9,380 Japanese ancestry individuals	GCST001699
rs1260326	serum albumin measurement	2	27508073	3E-14	0.0124	[0.0093-0.0155] unit increase	GCKR	23022100	Franceschini N	Am J Hum Genet	Up to 53,190 European ancestry individuals, 9,380 Japanese ancestry individuals	GCST001699
rs1260326	serum albumin measurement	2	27508073	0.00000002	0.027	[0.017-0.037] unit increase	GCKR	23022100	Franceschini N	Am J Hum Genet	Up to 53,190 European ancestry individuals, 9,380 Japanese ancestry individuals	GCST001699
rs1260326	alcohol consumption measurement	2	27508073	1E-21	0.028	[0.022-0.034] unit decrease	GCKR	28937693	Clarke TK	Mol Psychiatry	59,088 European ancestry females, 53,029 European ancestry males	GCST004886
rs1260326	alcohol consumption measurement	2	27508073	7E-24	0.03	[0.024-0.036] unit decrease	GCKR	28937693	Clarke TK	Mol Psychiatry	108,309 European ancestry individuals	GCST004887
rs1260326	non-alcoholic fatty liver disease	2	27508073	0.000000001	1.38	[1.25-1.53]	GCKR	29385134	Kawaguchi T	PLoS One	902 Japanese ancestry cases, 7,672 Japanese ancestry controls	GCST005308
rs1260326	amino acid measurement	2	27508073	0.000000001	0.06	[0.036-0.084] unit increase	GCKR	27898682	Lotta LA	PLoS Med	16,596 European ancestry individuals	GCST006077
rs1260326	amino acid measurement	2	27508073	0.0000002	0.049	[0.023-0.075] unit increase	GCKR	27898682	Lotta LA	PLoS Med	16,596 European ancestry individuals	GCST006076
rs1260326	amino acid measurement	2	27508073	0.0000009	0.05	[0.024-0.076] unit increase	GCKR	27898682	Lotta LA	PLoS Med	16,596 European ancestry individuals	GCST006078
rs1260326	total cholesterol measurement	2	27508073	2E-56	0.073	unit increase	GCKR	29507422	Hoffmann TJ	Nat Genet	76,627 European ancestry individuals, 7,795 Hispanic individuals, 6,855 East Asian ancestry individuals, 2,958 African American individuals, 439 South Asian ancestry individuals	GCST007143
rs1260326	total cholesterol measurement	2	27508073	5E-10	0.096	unit increase	GCKR	29507422	Hoffmann TJ	Nat Genet	76,627 European ancestry individuals, 7,795 Hispanic individuals, 6,855 East Asian ancestry individuals, 2,958 African American individuals, 439 South Asian ancestry individuals	GCST007143
rs1260326	total cholesterol measurement	2	27508073	0.0000001	0.084	unit increase	GCKR	29507422	Hoffmann TJ	Nat Genet	76,627 European ancestry individuals, 7,795 Hispanic individuals, 6,855 East Asian ancestry individuals, 2,958 African American individuals, 439 South Asian ancestry individuals	GCST007143
rs1260326	total cholesterol measurement	2	27508073	3E-70	0.075	unit increase	GCKR	29507422	Hoffmann TJ	Nat Genet	76,627 European ancestry individuals, 7,795 Hispanic individuals, 6,855 East Asian ancestry individuals, 2,958 African American individuals, 439 South Asian ancestry individuals	GCST007143
rs1260326	triglyceride measurement	2	27508073	2E-272	0.147	unit increase	GCKR	29507422	Hoffmann TJ	Nat Genet	76,627 European ancestry individuals, 7,795 Hispanic individuals, 6,855 East Asian ancestry individuals, 2,958 African American individuals, 439 South Asian ancestry individuals	GCST007142
rs1260326	triglyceride measurement	2	27508073	1E-26	0.15	unit increase	GCKR	29507422	Hoffmann TJ	Nat Genet	76,627 European ancestry individuals, 7,795 Hispanic individuals, 6,855 East Asian ancestry individuals, 2,958 African American individuals, 439 South Asian ancestry individuals	GCST007142
rs1260326	triglyceride measurement	2	27508073	1E-23	0.145	unit increase	GCKR	29507422	Hoffmann TJ	Nat Genet	76,627 European ancestry individuals, 7,795 Hispanic individuals, 6,855 East Asian ancestry individuals, 2,958 African American individuals, 439 South Asian ancestry individuals	GCST007142
rs1260326	triglyceride measurement	2	27508073	1E-300	0.147	unit increase	GCKR	29507422	Hoffmann TJ	Nat Genet	76,627 European ancestry individuals, 7,795 Hispanic individuals, 6,855 East Asian ancestry individuals, 2,958 African American individuals, 439 South Asian ancestry individuals	GCST007142
rs1260326	glomerular filtration rate	2	27508073	6E-14	0.872	[0.65-1.1] unit decrease	GCKR	27588450	Mahajan A	Am J Hum Genet	23,553 European ancestry individuals, 23,536 Japanese individuals, 16,325 Hispanic individuals, 8,224 African American individuals	GCST003790
rs1260326	glomerular filtration rate	2	27508073	0.0000002	0.83	[0.52-1.14] unit decrease	GCKR	27588450	Mahajan A	Am J Hum Genet	23,553 European ancestry individuals, 23,536 Japanese individuals, 16,325 Hispanic individuals, 8,224 African American individuals	GCST003790
rs34593439	type 1 diabetes mellitus	15	78942615	9E-14	1.2820514		CTSH	25751624	Onengut-Gumuscu S	Nat Genet	6,683 European ancestry cases, 12,173 European ancestry controls, 2,601 European ancestry affected sibling pair families, 69 European ancestry trios	GCST005536
rs1260326	glomerular filtration rate	2	27508073	2E-35	0.675	[0.49-0.86] ml/min/1.73m2 decrease	GCKR	30604766	Morris AP	Nat Commun	134,070 European ancestry individuals, 143,658 East Asian ancestry individuals, 26,344 Hispanic or Latino ancestry individuals, 8,224 African American individuals	GCST007344
rs41271951	basal cell carcinoma	1	150764744	1E-14	1.1235955	[1.09-1.16]	CTSS	31174203	Liyanage UE	Hum Mol Genet	31,787 European ancestry cases, 619,351 European ancestry controls	GCST008871
rs1260326	glomerular filtration rate	2	27508073	3E-36	0.0046	[0.0038-0.0054] unit increase	GCKR	31451708	Hellwege JN	Nat Commun	70,762 European ancestry diabetic individuals, 152,624 European ancestry non-diabetic individuals, 20,967 African American diabetic individuals, 36,369 African American non-diabetic individuals	GCST008747
rs1260326	glomerular filtration rate	2	27508073	4E-17	0.449	[0.35-0.55] unit increase	GCKR	31451708	Hellwege JN	Nat Commun	152,624 European ancestry individuals, 36,369 African American individuals	GCST008745
rs1260326	glomerular filtration rate	2	27508073	1E-34	0.0045	[0.0039-0.0051] unit increase	GCKR	31451708	Hellwege JN	Nat Commun	70,762 European ancestry diabetic individuals, 152,624 European ancestry non-diabetic individuals, 20,967 African American diabetic individuals, 36,369 African American non-diabetic individuals	GCST008747
rs1260326	lean body mass	2	27508073	4E-22	0.21751	[0.17-0.26] unit increase	GCKR	30593698	Hubel C	Am J Med Genet B Neuropsychiatr Genet	70,700 European ancestry female individuals, 85,261 European ancestry male individuals	GCST007063
rs1260326	lean body mass	2	27508073	2E-13	0.1816	[0.13-0.23] unit increase	GCKR	30593698	Hubel C	Am J Med Genet B Neuropsychiatr Genet	70,700 European ancestry female individuals, 85,261 European ancestry male individuals	GCST007063
rs1060435	hair color	11	69088127	1E-32	1.164	NR	TPCN2	30531825	Morgan MD	Nat Commun	269,394 British ancestry brown hair individuals, 14,526 British ancestry black hair individuals	GCST006989
rs1260326	lean body mass	2	27508073	1E-12	0.25305	[0.18-0.32] unit increase	GCKR	30593698	Hubel C	Am J Med Genet B Neuropsychiatr Genet	70,700 European ancestry female individuals, 85,261 European ancestry male individuals	GCST007063
rs1260326	body height	2	27508073	1E-36			GCKR	30595370	Kichaev G	Am J Hum Genet	approximately 458,000 European ancestry individuals	GCST007841
rs1260326	triglyceride measurement	2	27508073	2E-94	0.08881	[0.08-0.097] unit decrease novel	GCKR	29403010	Kanai M	Nat Genet	105,597 Japanese ancestry individuals	GCST006003
rs1260326	glucose measurement	2	27508073	2E-16	0.03854	[0.029-0.048] unit increase novel	GCKR	29403010	Kanai M	Nat Genet	93,146 Japanese ancestry individuals	GCST006002
rs1260326	serum gamma-glutamyl transferase measurement	2	27508073	1E-48	0.06015	[0.052-0.068] unit decrease novel	GCKR	29403010	Kanai M	Nat Genet	118,309 Japanese ancestry individuals	GCST006019
rs1260326	resting heart rate	2	27508073	1E-10	0.422407	[0.29-0.55] unit increase	GCKR	29769521	Ramirez J	Nat Commun	67,062 European ancestry individuals	GCST005789
rs1260326	total cholesterol measurement	2	27508073	3E-19	0.03525	[0.028-0.043] unit decrease novel	GCKR	29403010	Kanai M	Nat Genet	128,305 Japanese ancestry individuals	GCST006034
rs1260326	leukocyte count	2	27508073	0.000000002	0.0256	[0.017-0.034] unit decrease novel	GCKR	29403010	Kanai M	Nat Genet	107,964 Japanese ancestry individuals	GCST005973
rs1260326	serum albumin measurement	2	27508073	1E-40	0.05949	[0.051-0.068] unit decrease	GCKR	29403010	Kanai M	Nat Genet	102,223 Japanese ancestry individuals	GCST005988
rs1260326	platelet count	2	27508073	6E-22	0.04103	[0.033-0.049] unit decrease novel	GCKR	29403010	Kanai M	Nat Genet	108,208 Japanese ancestry individuals	GCST005991
rs1260326	blood protein measurement	2	27508073	4E-21	0.03993	[0.032-0.048] unit decrease novel	GCKR	29403010	Kanai M	Nat Genet	113,509 Japanese ancestry individuals	GCST005989
rs1260326	uric acid measurement	2	27508073	3E-16	0.03472	[0.026-0.043] unit decrease novel	GCKR	29403010	Kanai M	Nat Genet	109,029 Japanese ancestry individuals	GCST005983
rs1260326	glomerular filtration rate	2	27508073	4E-17	0.03167	[0.024-0.039] unit decrease novel	GCKR	29403010	Kanai M	Nat Genet	143,658 Japanese ancestry individuals	GCST005984
rs1260326	metabolic syndrome	2	27508073	7E-16	0.0536971	[0.041-0.067] unit increase	GCKR	31589552	Lind L	Metab Syndr Relat Disord	291,107 European ancestry individuals	GCST009602
rs1260326	sodium measurement	2	27508073	1E-20	0.0117743	[0.0093-0.0142] unit increase	GCKR	31409800	Pazoki R	Nat Commun	446,237 European ancestry individuals	GCST008647
rs1260326	alcohol consumption measurement	2	27508073	5E-40	0.0321	[0.027-0.037] unit increase	GCKR	30679032	Brazel DM	Biol Psychiatry	up to 357,854 European ancestry individuals	GCST008811
rs1260326	apolipoprotein B measurement	2	27508073	3E-121	0.0495629	[0.045-0.054] unit increase	GCKR	32203549	Richardson TG	PLoS Med	439,214 European ancestry individuals	GCST010243
rs1260326	low density lipoprotein cholesterol measurement	2	27508073	6E-60	0.0347351	[0.031-0.039] unit increase	GCKR	32203549	Richardson TG	PLoS Med	440,546 European ancestry individuals	GCST010245
rs1260326	type 2 diabetes mellitus	2	27508073	7E-25	1.07	[1.06-1.08]	GCKR	30297969	Mahajan A	Nat Genet	74,124 European ancestry cases, 824,006 European ancestry controls	GCST009379
rs1260326	alcohol consumption measurement	2	27508073	1E-52	0.034923363	[0.03-0.039] unit decrease	GCKR	30643258	Karlsson Linner R	Nat Genet	414,343 European ancestry individuals	GCST007328
rs1260326	body height	2	27508073	2E-16	0.02332736	[0.018-0.029] unit increase	GCKR	31562340	Akiyama M	Nat Commun	159,095 Japanese ancestry individuals	GCST008839
rs1260326	leukocyte count	2	27508073	0.00000009	0.005	[0.003-0.007] unit increase	GCKR	24777453	Auer PL	Nat Genet	24,814 European ancestry individuals	GCST009468
rs1260326	low density lipoprotein cholesterol measurement	2	27508073	0.00000002	1.045	[0.68-1.41] unit increase	GCKR	30926973	Bentley AR	Nat Genet	up to 23,353 African ancestry individuals, 13,171 Asian ancestry individuals, up to 82,522 European ancestry individuals, 6,646 Hispanic individuals	GCST008676
rs1260326	triglyceride measurement	2	27508073	1E-84	0.0482	[0.043-0.053] unit increase	GCKR	30926973	Bentley AR	Nat Genet	up to 23,508 African ancestry individuals, 4,649 Asian ancestry individuals, up to 77,047 European ancestry individuals, 6,705 Hispanic individuals	GCST008702
rs1260326	apolipoprotein A 1 measurement	2	27508073	4E-38	0.025843	[0.022-0.03] unit increase	GCKR	32203549	Richardson TG	PLoS Med	393,193 European ancestry individuals	GCST010241
rs1260326	diet measurement	2	27508073	0.000000009	0.0143394	[0.0095-0.0192] unit increase	GCKR	32066663	Niarchou M	Transl Psychiatry	335,576 European ancestry individuals	GCST010134
rs1260326	gout	2	27508073	0.00000001	1.37	[1.23-1.53]	GCKR	32238385	Nakayama A	Ann Rheum Dis	905 Japanese ancestry male cases, 4,554 Japanese ancestry male controls	GCST010274
rs1260326	gout	2	27508073	2E-13	1.3	[1.21-1.39]	GCKR	32238385	Nakayama A	Ann Rheum Dis	3,053 Japanese ancestry male cases, 4,554 Japanese ancestry male controls	GCST010277
rs1260326	low density lipoprotein cholesterol measurement	2	27508073	4E-99	0.0548	[0.05-0.059] unit increase	GCKR	32154731	Ripatti P	Circ Genom Precis Med	324,708 British ancestry individuals	GCST010204
rs1260326	triglyceride measurement	2	27508073	0	0.1035	[0.099-0.108] unit increase	GCKR	32154731	Ripatti P	Circ Genom Precis Med	324,694 British ancestry individuals	GCST010173
rs1260326	Abnormality of refraction	2	27508073	5E-10			GCKR	32231278	Hysi PG	Nat Genet	542,934 European ancestry individuals	GCST010002
rs1260326	triglyceride measurement, physical activity	2	27508073	3E-259			GCKR	30670697	Kilpelainen TO	Nat Commun	7,294 African American inactive individuals, 12,832 African American active individuals, 1,352 Asian ancestry inactive individuals, 3,049 Asian ancestry active individuals, 20,622 European ancestry inactive individuals, 51,480 European ancestry active individuals, 2,166 Hispanic or Latin American inactive individuals, 3,486 Hispanic or Latin American active individuals	GCST007286
rs1260326	triglyceride measurement	2	27508073	0.0000003			GCKR	31647587	Willems EL	Genet Epidemiol	281 African American individuals from 73 families, 516 European American individuals from 75 families, 125 East Asian ancestry individuals from 15 families, 598 Mexican American individuals from 96 families	GCST009507
rs1260326	serum metabolite measurement	2	27508073	0.00000001	0.071229525	NR unit increase	GCKR	31636271	Gallois A	Nat Commun	6,263 Finnish ancestry men	GCST009242
rs1260326	sleep duration, triglyceride measurement	2	27508073	3E-100	0.04459	[0.04-0.049] unit increase	GCKR	31719535	Noordam R	Nat Commun	2,990 African American short sleepers, 369 Chinese ancestry short sleepers, 114 Asian ancestry short sleepers, at least 8,300 European ancestry short sleepers, 1,082 Hispanic/Latino short sleepers, at least 11,842 African American controls, 1,444 Chinese ancestry controls, 452 Asian ancestry controls, at least 31,350 European ancestry controls, 4,047 Hispanic/Latino controls	GCST009363
rs1260326	serum metabolite measurement	2	27508073	0.000000001	0.05097968	NR unit increase	GCKR	31636271	Gallois A	Nat Commun	6,263 Finnish ancestry men	GCST009240
rs1260326	serum metabolite measurement	2	27508073	2E-10	0.049552824	NR unit increase	GCKR	31636271	Gallois A	Nat Commun	6,263 Finnish ancestry men	GCST009240
rs1260326	serum metabolite measurement	2	27508073	8E-11	0.07117757	NR unit increase	GCKR	31636271	Gallois A	Nat Commun	6,263 Finnish ancestry men	GCST009240
rs1260326	serum metabolite measurement	2	27508073	6E-10	0.04480671	NR unit decrease	GCKR	31636271	Gallois A	Nat Commun	6,263 Finnish ancestry men	GCST009240
rs1260326	serum metabolite measurement	2	27508073	1E-10	0.071902275	NR unit increase	GCKR	31636271	Gallois A	Nat Commun	6,263 Finnish ancestry men	GCST009240
rs1260326	serum metabolite measurement	2	27508073	2E-11	0.08317139	NR unit increase	GCKR	31636271	Gallois A	Nat Commun	6,263 Finnish ancestry men	GCST009242
rs1260326	serum metabolite measurement	2	27508073	4E-12	0.086691655	NR unit increase	GCKR	31636271	Gallois A	Nat Commun	6,263 Finnish ancestry men	GCST009242
rs1260326	serum metabolite measurement	2	27508073	5E-12	0.08626581	NR unit increase	GCKR	31636271	Gallois A	Nat Commun	6,263 Finnish ancestry men	GCST009242
rs1260326	serum metabolite measurement	2	27508073	7E-12	0.08549069	NR unit increase	GCKR	31636271	Gallois A	Nat Commun	6,263 Finnish ancestry men	GCST009242
rs1260326	serum metabolite measurement	2	27508073	9E-12	0.08515495	NR unit increase	GCKR	31636271	Gallois A	Nat Commun	6,263 Finnish ancestry men	GCST009242
rs1260326	serum metabolite measurement	2	27508073	1E-11	0.08497287	NR unit increase	GCKR	31636271	Gallois A	Nat Commun	6,263 Finnish ancestry men	GCST009242
rs1260326	urate measurement	2	27508073	1E-46	0.073	[0.063-0.083] mg/dl increase	GCKR	31985003	Boocock J	Hum Mol Genet	110,238 European ancestry individuals, 21,471 East Asian individuals	GCST010637
rs1260326	appendicular lean mass	2	27508073	1E-18	0.0615595	[0.048-0.075] unit increase	GCKR	31761296	Hernandez Cordero AI	Am J Hum Genet	181,862 European ancestry elderly individuals	GCST009577
rs1260326	serum metabolite measurement	2	27508073	8E-11	0.079594925	NR unit increase	GCKR	31636271	Gallois A	Nat Commun	6,263 Finnish ancestry men	GCST009240
rs1260326	appendicular lean mass	2	27508073	2E-13	0.0720571	[0.053-0.092] unit increase	GCKR	31761296	Hernandez Cordero AI	Am J Hum Genet	85,750 European ancestry middle-aged adult individuals	GCST009576
rs1260326	serum metabolite measurement	2	27508073	5E-14	0.08611423	NR unit increase	GCKR	31636271	Gallois A	Nat Commun	6,263 Finnish ancestry men	GCST009240
rs1260326	serum metabolite measurement	2	27508073	3E-15	0.08934505	NR unit increase	GCKR	31636271	Gallois A	Nat Commun	6,263 Finnish ancestry men	GCST009240
rs1260326	serum metabolite measurement	2	27508073	3E-14	0.091140695	NR unit increase	GCKR	31636271	Gallois A	Nat Commun	6,263 Finnish ancestry men	GCST009240
rs1260326	serum metabolite measurement	2	27508073	5E-13	0.08879713	NR unit increase	GCKR	31636271	Gallois A	Nat Commun	6,263 Finnish ancestry men	GCST009240
rs1060435	body height	11	69088127	5E-34			TPCN2	30595370	Kichaev G	Am J Hum Genet	approximately 458,000 European ancestry individuals	GCST007841
rs1260326	serum metabolite measurement	2	27508073	7E-19	0.10920316	NR unit increase	GCKR	31636271	Gallois A	Nat Commun	6,263 Finnish ancestry men	GCST009242
rs1260326	serum metabolite measurement	2	27508073	0.0000001	0.06593476	NR unit increase	GCKR	31636271	Gallois A	Nat Commun	6,263 Finnish ancestry men	GCST009242
rs1260326	serum metabolite measurement	2	27508073	0.0000007	0.07296435	NR unit increase	GCKR	31636271	Gallois A	Nat Commun	6,263 Finnish ancestry men	GCST009242
rs1260326	serum metabolite measurement	2	27508073	8E-20	0.105504915	NR unit increase	GCKR	31636271	Gallois A	Nat Commun	6,263 Finnish ancestry men	GCST009240
rs1260326	serum metabolite measurement	2	27508073	5E-13	0.0800872	NR unit increase	GCKR	31636271	Gallois A	Nat Commun	6,263 Finnish ancestry men	GCST009240
rs1260326	serum metabolite measurement	2	27508073	5E-12	0.068720095	NR unit increase	GCKR	31636271	Gallois A	Nat Commun	6,263 Finnish ancestry men	GCST009240
rs1260326	serum metabolite measurement	2	27508073	2E-13	0.078505106	NR unit increase	GCKR	31636271	Gallois A	Nat Commun	6,263 Finnish ancestry men	GCST009240
rs1260326	serum metabolite measurement	2	27508073	1E-12	0.077943616	NR unit increase	GCKR	31636271	Gallois A	Nat Commun	6,263 Finnish ancestry men	GCST009240
rs1260326	serum metabolite measurement	2	27508073	2E-12	0.07405403	NR unit increase	GCKR	31636271	Gallois A	Nat Commun	6,263 Finnish ancestry men	GCST009240
rs1260326	serum metabolite measurement	2	27508073	1E-11	0.07906318	NR unit increase	GCKR	31636271	Gallois A	Nat Commun	6,263 Finnish ancestry men	GCST009240
rs1260326	serum metabolite measurement	2	27508073	1E-11	0.07566091	NR unit increase	GCKR	31636271	Gallois A	Nat Commun	6,263 Finnish ancestry men	GCST009240
rs1260326	serum metabolite measurement	2	27508073	5E-14	0.078515455	NR unit increase	GCKR	31636271	Gallois A	Nat Commun	6,263 Finnish ancestry men	GCST009240
rs1260326	serum metabolite measurement	2	27508073	5E-13	0.09025589	NR unit increase	GCKR	31636271	Gallois A	Nat Commun	6,263 Finnish ancestry men	GCST009242
rs1260326	serum metabolite measurement	2	27508073	6E-13	0.09012033	NR unit increase	GCKR	31636271	Gallois A	Nat Commun	6,263 Finnish ancestry men	GCST009242
rs1260326	serum metabolite measurement	2	27508073	9E-13	0.089100525	NR unit increase	GCKR	31636271	Gallois A	Nat Commun	6,263 Finnish ancestry men	GCST009242
rs1260326	serum metabolite measurement	2	27508073	0.000003	0.05836895	NR unit increase	GCKR	31636271	Gallois A	Nat Commun	6,263 Finnish ancestry men	GCST009242
rs1260326	follistatin measurement	2	27508073	2E-18	0.14	unit increase	GCKR	28369058	Folkersen L	PLoS Genet	3,394 European ancestry individuals	GCST009731
rs1260326	sleep duration, triglyceride measurement	2	27508073	5E-116	0.04586	[0.042-0.05] unit increase	GCKR	31719535	Noordam R	Nat Commun	at least 2,926 African American long sleepers, 364 Chinese ancestry long sleepers, 112 Asian ancestry long sleepers, at least 7,664 European ancestry long sleepers, 1,038 Hispanic/Latino long sleepers, up to 11,906 African American controls, 1,449 Chinese ancestry controls, 454 Asian ancestry controls, at least 31,986 European ancestry controls, 4,091 Hispanic/Latino controls	GCST009364
rs1260326	serum metabolite measurement	2	27508073	3E-10	0.0786342	NR unit increase	GCKR	31636271	Gallois A	Nat Commun	6,263 Finnish ancestry men	GCST009242
rs1260326	serum metabolite measurement	2	27508073	0.000000002	0.0759521	NR unit increase	GCKR	31636271	Gallois A	Nat Commun	6,263 Finnish ancestry men	GCST009242
rs1260326	serum metabolite measurement	2	27508073	2E-13	0.091697775	NR unit increase	GCKR	31636271	Gallois A	Nat Commun	6,263 Finnish ancestry men	GCST009242
rs1260326	obsolete_red blood cell distribution width	2	27508073	1E-25			GCKR	30595370	Kichaev G	Am J Hum Genet	approximately 445,000 European ancestry individuals	GCST007074
rs1260326	leukocyte count	2	27508073	4E-59			GCKR	30595370	Kichaev G	Am J Hum Genet	approximately 444,000 European ancestry individuals	GCST007070
rs1260326	coffee consumption measurement	2	27508073	1E-16	0.096	[0.074-0.118] unit increase	GCKR	31959922	Matoba N	Nat Hum Behav	152,634 Japanese ancestry individuals	GCST009801
rs1260326	alcohol drinking	2	27508073	2E-13	0.011	[0.0081-0.0139] unit increase	GCKR	31959922	Matoba N	Nat Hum Behav	83,713 Japanese ancestry ever drinkers, 81,371 Japanese ancestry never drinkers	GCST009799
rs1260326	non-alcoholic fatty liver disease	2	27508073	0.000006	0.0755	[0.043-0.108] unit increase	GCKR	34841290	Ghodsian N	Cell Rep Med	8,434 European ancestry cases, 770,180 European ancestry controls	GCST90091033
rs1260326	alcohol consumption measurement	2	27508073	1E-13	7.391	NR z score increase	GCKR	31998841	Thompson A	Sci Adv	21,967 British ancestry cases, 103,282 British ancestry controls	GCST009797
rs1260326	C-reactive protein measurement	2	27508073	2E-283	0.0745916	[0.071-0.079] unit increase	GCKR	31900758	Han X	Eur J Epidemiol	418,642 British ancestry individuals	GCST009777
rs1260326	alkaline phosphatase measurement	2	27508073	5E-11	0.03	[0.02-0.04] unit increase	GCKR	31666285	Olafsson S	Cancer Epidemiol Biomarkers Prev	162,774 Icelandic ancestry individuals	GCST009652
rs1260326	hematocrit	2	27508073	1E-11	0.016021622	[0.011-0.021] unit increase	GCKR	32888494	Vuckovic D	Cell	408,112 British individuals	GCST90002383
rs1260326	type 2 diabetes mellitus	2	27508073	1E-15			GCKR	30595370	Kichaev G	Am J Hum Genet	approximately 459,000 European ancestry individuals	GCST007077
rs1260326	lymphocyte count	2	27508073	3E-41			GCKR	32888493	Chen MH	Cell	643,370 African American or Afro-Caribbean, African ancestry, European ancestry, East Asian ancestry, Hispanic or Latin American and South Asian ancestry individuals	GCST90002320
rs1260326	lymphocyte count	2	27508073	1E-35	0.02397	[0.02-0.028] SD unit decrease	GCKR	32888493	Chen MH	Cell	524,923 European ancestry individuals	GCST90002316
rs1260326	reticulocyte count	2	27508073	6E-53	0.034849964	[0.03-0.039] unit decrease	GCKR	32888494	Vuckovic D	Cell	408,112 British individuals	GCST90002385
rs1260326	reticulocyte measurement	2	27508073	5E-62	0.037775226	[0.033-0.042] unit decrease	GCKR	32888494	Vuckovic D	Cell	408,112 British individuals	GCST90002386
rs1260326	triglyceride measurement	2	27508073	7E-24	0.127	[0.1-0.15] unit decrease	GCKR	26690388	Tang CS	Nat Commun	12,685 Chinese ancestry individuals	GCST009920
rs1260326	lymphocyte count	2	27508073	3E-23	0.022390792	[0.018-0.027] unit decrease	GCKR	32888494	Vuckovic D	Cell	408,112 British individuals	GCST90002388
rs1260326	mean platelet volume	2	27508073	5E-15	0.015312	[0.011-0.019] SD unit decrease	GCKR	32888493	Chen MH	Cell	460,935 European ancestry individuals	GCST90002346
rs1260326	neutrophil count	2	27508073	7E-62	0.032512	[0.029-0.036] SD unit decrease	GCKR	32888493	Chen MH	Cell	519,288 European ancestry individuals	GCST90002351
rs1260326	neutrophil count	2	27508073	2E-62			GCKR	32888493	Chen MH	Cell	627,215 African American or Afro-Caribbean, African ancestry, European ancestry, East Asian ancestry, Hispanic or Latin American and South Asian ancestry individuals	GCST90002355
rs1260326	platelet count	2	27508073	3E-118			GCKR	32888493	Chen MH	Cell	721,201 African American or Afro-Caribbean, African ancestry, European ancestry, East Asian ancestry, Hispanic or Latin American and South Asian ancestry individuals	GCST90002361
rs1260326	platelet count	2	27508073	1E-98	0.039291	[0.036-0.043] SD unit decrease	GCKR	32888493	Chen MH	Cell	542,827 European ancestry individuals	GCST90002357
rs1260326	platelet count	2	27508073	1E-22	0.036668	[0.029-0.044] SD units increase	GCKR	32888493	Chen MH	Cell	145,648 East Asian ancestry individuals	GCST90002358
rs10761760	platelet count	10	63419392	1E-29	0.043851	[0.036-0.051] SD units decrease	JMJD1C	32888493	Chen MH	Cell	145,648 East Asian ancestry individuals	GCST90002358
rs1260326	coffee consumption measurement, tea consumption measurement	2	27508073	4E-22	0.02297	[0.018-0.028] unit decrease	GCKR	33287642	Said MA	J Am Heart Assoc	362,316 European ancestry individuals	GCST011126
rs1260326	type 2 diabetes mellitus	2	27508073	1E-21	1.07	[1.05-1.08]	GCKR	32499647	Spracklen CN	Nature	77,418 East Asian cases, 356,122 East Asian controls	GCST010118
rs1260326	liver fat measurement, liver disease biomarker	2	27508073	0.00000004	0.046	[0.028-0.064] unit increase	GCKR	32247823	Parisinos CA	J Hepatol	14,440 European ancestry individuals	GCST010417
rs1260326	serum metabolite measurement	2	27508073	5E-16	0.194	[0.15-0.24] unit decrease	GCKR	33031748	Feofanova EV	Am J Hum Genet	3,926 Hispanic/Latino individuals	GCST012021
rs1260326	serum metabolite measurement	2	27508073	5E-11	0.159	[0.11-0.21] unit increase	GCKR	33031748	Feofanova EV	Am J Hum Genet	3,926 Hispanic/Latino individuals	GCST012020
rs1260326	serum metabolite measurement	2	27508073	4E-89	0.484	[0.44-0.53] unit decrease	GCKR	33031748	Feofanova EV	Am J Hum Genet	3,926 Hispanic/Latino individuals	GCST012020
rs1260326	serum metabolite measurement	2	27508073	8E-13	0.174	[0.13-0.22] unit decrease	GCKR	33031748	Feofanova EV	Am J Hum Genet	3,926 Hispanic/Latino individuals	GCST012021
rs1260326	serum metabolite measurement	2	27508073	5E-16	0.194	[0.15-0.24] unit decrease	GCKR	33031748	Feofanova EV	Am J Hum Genet	3,926 Hispanic/Latino individuals	GCST012020
rs1260326	serum metabolite measurement	2	27508073	8E-13	0.174	[0.13-0.22] unit decrease	GCKR	33031748	Feofanova EV	Am J Hum Genet	3,926 Hispanic/Latino individuals	GCST012020
rs1260326	type 2 diabetes mellitus	2	27508073	2E-57	0.0625	[0.055-0.07] unit increase	GCKR	32541925	Vujkovic M	Nat Genet	148,726 European ancestry cases, 24,646 African American cases, 8,616 Hispanic cases, 46,511 Asian ancestry cases, 965,732 European ancestry controls, 31,446 African American controls, 11,829 Hispanic controls, 169,776 Asian ancestry controls	GCST010557
rs1260326	insulin sensitivity measurement	2	27508073	5E-12	0.20038068	[0.14-0.26] unit decrease	GCKR	32556615	Liu Y	Diabetologia	1,126 Afro-Caribbean individuals, 1,380 European ancestry individuals, 830 Mexican-American individuals, 1,192 Thai ancestry individuals	GCST010558
rs1260326	mean reticulocyte volume	2	27508073	7E-33	0.02733463	[0.023-0.032] unit increase	GCKR	32888494	Vuckovic D	Cell	408,112 British individuals	GCST90002396
rs1260326	alcohol use disorder measurement, alcohol consumption measurement	2	27508073	2E-42	0.028574824	[0.024-0.033] unit increase	GCKR	32451486	Zhou H	Nat Neurosci	972,915 European ancestry individuals	GCST010544
rs1260326	monocyte percentage of leukocytes	2	27508073	3E-77	0.04200302	[0.038-0.046] unit increase	GCKR	32888494	Vuckovic D	Cell	408,112 British individuals	GCST90002394
rs1260326	alcohol use disorder measurement	2	27508073	1E-20	9.296	[NR] z score decrease	GCKR	32451486	Zhou H	Nat Neurosci	435,563 European ancestry individuals	GCST010546
rs1260326	alcohol consumption measurement	2	27508073	1E-45	0.024939064	[0.021-0.028] unit increase	GCKR	32451486	Zhou H	Nat Neurosci	972,915 European ancestry individuals	GCST010543
rs1260326	obsolete_red blood cell distribution width	2	27508073	2E-34			GCKR	32888493	Chen MH	Cell	563,352 African American or Afro-Caribbean, African ancestry, European ancestry, East Asian ancestry, Hispanic or Latin American and South Asian ancestry individuals	GCST90002372
rs1260326	mean platelet volume	2	27508073	5E-13	0.016506068	[0.012-0.021] unit increase	GCKR	32888494	Vuckovic D	Cell	408,112 British individuals	GCST90002395
rs1260326	myeloid white cell count	2	27508073	1E-68	0.032863	[0.029-0.037] SD unit decrease	GCKR	32888493	Chen MH	Cell	562,243 European ancestry individuals	GCST90002374
rs1260326	leptin measurement	2	27508073	0.000006	0.04	[0.022-0.058] unit increase	GCKR	32917775	Yaghootkar H	Diabetes	27,987 European ancestry women	GCST90007312
rs1260326	leptin measurement	2	27508073	0.0000002	0.046	[0.028-0.064] unit increase	GCKR	32917775	Yaghootkar H	Diabetes	56,802 European ancestry, African American or Afro-Caribbean, East Asian ancestry, Hispanic or Latin American individuals	GCST90007313
rs1260326	leptin measurement	2	27508073	0.00000005	0.035	[0.023-0.047] unit increase	GCKR	32917775	Yaghootkar H	Diabetes	56,802 European ancestry, African American or Afro-Caribbean, East Asian ancestry, Hispanic or Latin American individuals	GCST90007307
rs1260326	leptin measurement	2	27508073	0.0000002	0.043	[0.027-0.059] unit increase	GCKR	32917775	Yaghootkar H	Diabetes	32,940 European ancestry, African American or Afro-Caribbean, East Asian ancestry, Hispanic or Latin American women	GCST90007309
rs1260326	leptin measurement	2	27508073	0.000002	0.032	[0.018-0.046] unit increase	GCKR	32917775	Yaghootkar H	Diabetes	49,909 European ancestry individuals	GCST90007310
rs1260326	BMI-adjusted leptin measurement	2	27508073	0.000008	0.043	[0.023-0.063] unit increase	GCKR	32917775	Yaghootkar H	Diabetes	23,822 European ancestry, African American or Afro-Caribbean, East Asian ancestry, Hispanic or Latin American men	GCST90007320
rs1260326	BMI-adjusted leptin measurement	2	27508073	6E-13	0.059	[0.043-0.075] unit increase	GCKR	32917775	Yaghootkar H	Diabetes	32,886 European ancestry, African American or Afro-Caribbean, East Asian ancestry, Hispanic or Latin American women	GCST90007321
rs1260326	BMI-adjusted leptin measurement	2	27508073	4E-13	0.048	[0.034-0.062] unit increase	GCKR	32917775	Yaghootkar H	Diabetes	49,830 European ancestry individuals	GCST90007322
rs1260326	BMI-adjusted leptin measurement	2	27508073	9E-11	0.057	[0.039-0.075] unit increase	GCKR	32917775	Yaghootkar H	Diabetes	27,947 European ancestry women	GCST90007324
rs1260326	BMI-adjusted leptin measurement	2	27508073	2E-10	0.057	[0.039-0.075] unit increase	GCKR	32917775	Yaghootkar H	Diabetes	56,708 European ancestry, African American or Afro-Caribbean, East Asian ancestry, Hispanic or Latin American individuals	GCST90007325
rs1260326	BMI-adjusted leptin measurement	2	27508073	0.000000004	0.068	[0.044-0.092] unit increase	GCKR	32917775	Yaghootkar H	Diabetes	32,886 European ancestry, African American or Afro-Caribbean, East Asian ancestry, Hispanic or Latin American women	GCST90007327
rs1260326	leptin measurement	2	27508073	0.0000004	0.059	[0.035-0.083] unit increase	GCKR	32917775	Yaghootkar H	Diabetes	32,940 European ancestry, African American or Afro-Caribbean, East Asian ancestry, Hispanic or Latin American women	GCST90007315
rs1260326	BMI-adjusted leptin measurement	2	27508073	3E-15	0.05	[0.038-0.062] unit increase	GCKR	32917775	Yaghootkar H	Diabetes	56,708 European ancestry, African American or Afro-Caribbean, East Asian ancestry, Hispanic or Latin American individuals	GCST90007319
rs1260326	non-alcoholic steatohepatitis	2	27508073	0.0000004	1.302	[1.176-1.442]	GCKR	32298765	Anstee QM	J Hepatol	836 European ancestry cases, 17,781 European ancestry controls	GCST010861
rs1260326	BMI-adjusted leptin measurement	2	27508073	0.0000007	0.062	[0.037-0.087] unit increase	GCKR	32917775	Yaghootkar H	Diabetes	27,947 European ancestry women	GCST90007330
rs1260326	BMI-adjusted leptin measurement	2	27508073	0.00000002	0.053	[0.035-0.071] unit increase	GCKR	32917775	Yaghootkar H	Diabetes	49,830 European ancestry individuals	GCST90007328
rs1260326	myeloid white cell count	2	27508073	4E-78			GCKR	32888493	Chen MH	Cell	746,667 African American or Afro-Caribbean, African ancestry, European ancestry, East Asian ancestry, Hispanic or Latin American and South Asian ancestry individuals	GCST90002378
rs1260326	platelet crit	2	27508073	2E-60	0.03774126	[0.033-0.042] unit decrease	GCKR	32888494	Vuckovic D	Cell	408,112 British individuals	GCST90002400
rs148608463	platelet crit	12	120975224	5E-29	0.026218541	[0.022-0.031] unit decrease	HNF1A-AS1	32888494	Vuckovic D	Cell	408,112 British individuals	GCST90002400
rs1260326	neutrophil count	2	27508073	1E-57	0.0363056	[0.032-0.041] unit decrease	GCKR	32888494	Vuckovic D	Cell	408,112 British individuals	GCST90002398
rs1260326	type 2 diabetes mellitus	2	27508073	9E-20	1.0786191	[1.061192016-1.096332338]	GCKR	32514122	Ishigaki K	Nat Genet	40,250 Japanese ancestry cases, 170,615 Japanese ancestry controls	GCST90013693
rs1260326	factor VII measurement	2	27508073	2E-28	0.025	NR unit increase	GCKR	30642921	de Vries PS	Blood	20,014 European ancestry individuals, 3,420 African American individuals	GCST007401
rs1260326	factor VII measurement	2	27508073	8E-34	0.024	NR unit increase	GCKR	30642921	de Vries PS	Blood	24,075 European ancestry individuals, 3,420 African American individuals	GCST007402
rs1260326	factor VII measurement	2	27508073	2E-30	0.024	[0.02-0.028] unit increase	GCKR	30642921	de Vries PS	Blood	20,014 European ancestry individuals, 3,420 African American individuals	GCST007401
rs1260326	alkaline phosphatase measurement	2	27508073	1E-79	18.9	z-score increase	GCKR	33547301	Chen VL	Nat Commun	390,964 European ancestry individuals	GCST90011900
rs1260326	ferritin measurement	2	27508073	1E-12	0.025	[0.018-0.032] SD increase	GCKR	33536631	Bell S	Commun Biol	246,139 European ancestry individuals	GCST011369
rs1260326	platelet count	2	27508073	2E-71	0.041072395	[0.037-0.046] unit decrease	GCKR	32888494	Vuckovic D	Cell	408,112 British individuals	GCST90002402
rs1260326	alcohol consumption measurement	2	27508073	2E-60	0.0173	[0.015-0.019] unit decrease	GCKR	31358974	Evangelou E	Nat Hum Behav	480,842 European ancestry individuals	GCST008757
rs1260326	obsolete_red blood cell distribution width	2	27508073	3E-31	0.026309544	[0.022-0.031] unit increase	GCKR	32888494	Vuckovic D	Cell	408,112 British individuals	GCST90002404
rs1260326	reticulocyte count	2	27508073	7E-48	0.033250246	[0.029-0.038] unit decrease	GCKR	32888494	Vuckovic D	Cell	408,112 British individuals	GCST90002405
rs1260326	neutrophil percentage of leukocytes	2	27508073	4E-18	0.019570084	[0.015-0.024] unit decrease	GCKR	32888494	Vuckovic D	Cell	408,112 British individuals	GCST90002399
rs1260326	type 2 diabetes mellitus	2	27508073	3E-42	0.0638	[0.055-0.073] unit increase	GCKR	32541925	Vujkovic M	Nat Genet	148,726 European ancestry cases, 965,732 European ancestry controls	GCST010555
rs1260326	mean corpuscular volume	2	27508073	3E-36	0.028584257	[0.024-0.033] unit increase	GCKR	32888494	Vuckovic D	Cell	408,112 British individuals	GCST90002397
rs1260326	bitter alcoholic beverage consumption measurement	2	27508073	2E-35	0.0128	[0.011-0.015] unit increase	GCKR	31046077	Zhong VW	Hum Mol Genet	336,448 European ancestry individuals	GCST008522
rs1260326	bitter beverage consumption measurement	2	27508073	1E-11	0.0111	[0.008-0.0142] unit increase	GCKR	31046077	Zhong VW	Hum Mol Genet	85,852 European ancestry individuals	GCST008521
rs1260326	coffee consumption measurement	2	27508073	1E-19	0.0136	[0.011-0.017] unit increase	GCKR	31046077	Zhong VW	Hum Mol Genet	335,909 European ancestry individuals	GCST008526
rs1260326	reticulocyte measurement	2	27508073	2E-61	0.03778806	[0.033-0.042] unit decrease	GCKR	32888494	Vuckovic D	Cell	408,112 British individuals	GCST90002406
rs1260326	triglyceride measurement	2	27508073	0.0000003	0.07	mmol/L increase	GCKR	24386095	Zhou L	PLoS One	3,451 Han Chinese ancestry individuals	GCST002321
rs1260326	fasting blood glucose measurement	2	27508073	6E-13	0.0044	[NR] unit decrease	GCKR	23903356	Hayes MG	Diabetes	1,367 European ancestry individuals, 817 Hispanic individuals, 1,075 Afro-Caribbean individuals, 1,178 Thai ancestry individuals	GCST002110
rs1260326	C-peptide measurement	2	27508073	6E-11	0.0116	[NR] unit decrease	GCKR	23903356	Hayes MG	Diabetes	1,367 European ancestry individuals, 817 Hispanic individuals, 1,075 Afro-Caribbean individuals, 1,178 Thai ancestry individuals	GCST002110
rs1260326	lipid measurement	2	27508073	4E-32	0.075	[NR] unit increase	GCKR	19936222	Chasman DI	PLoS Genet	Up to 17,296 European ancestry female individuals	GCST000533
rs1260326	lipid measurement	2	27508073	1E-37	0.07	[NR] unit increase	GCKR	19936222	Chasman DI	PLoS Genet	Up to 17,296 European ancestry female individuals	GCST000533
rs1260326	lipid measurement	2	27508073	3E-35	0.052	[NR] unit increase	GCKR	19936222	Chasman DI	PLoS Genet	Up to 17,296 European ancestry female individuals	GCST000533
rs1260326	lipid measurement	2	27508073	3E-29	0.056	[NR] unit increase	GCKR	19936222	Chasman DI	PLoS Genet	Up to 17,296 European ancestry female individuals	GCST000533
rs1260326	lipid measurement	2	27508073	4E-24	0.362	[NR] unit increase	GCKR	19936222	Chasman DI	PLoS Genet	Up to 17,296 European ancestry female individuals	GCST000533
rs1260326	lipid measurement	2	27508073	3E-28	0.342	[NR] unit increase	GCKR	19936222	Chasman DI	PLoS Genet	Up to 17,296 European ancestry female individuals	GCST000533
rs1260326	ankylosing spondylitis, psoriasis, ulcerative colitis, Crohn's disease, sclerosing cholangitis	2	27508073	2E-23			GCKR	26974007	Ellinghaus D	Nat Genet	8,726 European ancestry ankylosing spondylitis cases, 19,085 European ancestry Crohn’s disease cases, 6,530 European ancestry psoriasis cases, 3,408 European ancestry primary sclerosing cholangitis cases, 14,513 European ancestry ulcerative colitis cases, 34,213 European ancestry controls	GCST005537
rs1260326	leukocyte count	2	27508073	9E-21	0.03410984	[0.027-0.041] unit decrease	GCKR	27863252	Astle WJ	Cell	172,435 European ancestry individuals	GCST004610
rs1260326	caffeine metabolite measurement	2	27508073	0.000003	4.69	Z-score decrease	GCKR	27702941	Cornelis MC	Hum Mol Genet	5,323 European ancestry individuals	GCST003851
rs1260326	hematocrit	2	27508073	8E-10	0.02209369	[0.015-0.029] unit increase	GCKR	27863252	Astle WJ	Cell	173,039 European ancestry individuals	GCST004604
rs1260326	lactate measurement	2	27508073	2E-47	0.08	[0.068-0.092] unit increase	GCKR	26433129	Tin A	Diabet Med	6,901 European ancestry individuals	GCST003147
rs1260326	lactate measurement	2	27508073	4E-52	0.08	[NR] unit increase	GCKR	26433129	Tin A	Diabet Med	6,901 European ancestry individuals	GCST003147
rs1260326	gout	2	27508073	7E-11	1.31	[1.21-1.42]	GCKR	27899376	Nakayama A	Ann Rheum Dis	945 Japanese ancestry cases, 1,213 Japanese ancestry controls	GCST003925
rs1260326	gout	2	27508073	0.000000005	1.35	[1.22-1.49]	GCKR	27899376	Nakayama A	Ann Rheum Dis	560 Japanese ancestry cases, 1,213 Japanese ancestry controls	GCST003924
rs1260326	phosphatidylcholine 34:3 measurement	2	27508073	0.00000003	0.18466824	[0.12-0.25] unit increase	GCKR	23823483	Rhee EP	Cell Metab	2,076 European ancestry individuals	GCST009391
rs1260326	phosphatidylcholine 34:4 measurement	2	27508073	0.00000007	0.180729	[0.12-0.25] unit increase	GCKR	23823483	Rhee EP	Cell Metab	2,076 European ancestry individuals	GCST009391
rs1260326	total cholesterol measurement	2	27508073	3E-42	0.051	[NR] unit increase	GCKR	24097068	Willer CJ	Nat Genet	94,595 European ancestry individuals	GCST002221
rs1260326	triglyceride measurement	2	27508073	2E-239	0.115	[NR] mg/dL increase	GCKR	24097068	Willer CJ	Nat Genet	94,595 European ancestry individuals	GCST002216
rs1260326	phosphatidylcholine 34:1 measurement	2	27508073	0.000006	0.15190773	[0.086-0.218] unit increase	GCKR	23823483	Rhee EP	Cell Metab	2,076 European ancestry individuals	GCST009391
rs1260326	phosphatidylcholine 32:1 measurement	2	27508073	0.0000009	0.16496815	[0.099-0.231] unit increase	GCKR	23823483	Rhee EP	Cell Metab	2,076 European ancestry individuals	GCST009391
rs1260326	phosphatidylcholine 32:2 measurement	2	27508073	0.00000004	0.1850016	[0.12-0.25] unit increase	GCKR	23823483	Rhee EP	Cell Metab	2,076 European ancestry individuals	GCST009391
rs1260326	neutrophil count, basophil count	2	27508073	5E-19	0.03251663	[0.025-0.04] unit decrease	GCKR	27863252	Astle WJ	Cell	170,143 European ancestry individuals	GCST004620
rs1260326	neutrophil count, eosinophil count	2	27508073	2E-18	0.03202804	[0.025-0.039] unit decrease	GCKR	27863252	Astle WJ	Cell	170,384 European ancestry individuals	GCST004613
rs1260326	reticulocyte count	2	27508073	4E-22	0.03532376	[0.028-0.042] (percentage) decrease	GCKR	27863252	Astle WJ	Cell	170,763 European ancestry individuals	GCST004612
rs1260326	granulocyte count	2	27508073	7E-18	0.03150785	[0.024-0.039] unit decrease	GCKR	27863252	Astle WJ	Cell	169,822 European ancestry individuals	GCST004614
rs1260326	obsolete_red blood cell distribution width	2	27508073	9E-12	0.02456709	[0.018-0.032] unit increase	GCKR	27863252	Astle WJ	Cell	171,529 European ancestry individuals	GCST004621
rs1260326	lymphocyte count	2	27508073	2E-12	0.02574395	[0.019-0.033] unit decrease	GCKR	27863252	Astle WJ	Cell	171,643 European ancestry individuals	GCST004627
rs1260326	neutrophil count	2	27508073	1E-19	0.03308063	[0.026-0.04] unit decrease	GCKR	27863252	Astle WJ	Cell	170,702 European ancestry individuals	GCST004629
rs1260326	myeloid white cell count	2	27508073	5E-15	0.0286908	[0.022-0.036] unit decrease	GCKR	27863252	Astle WJ	Cell	169,219 European ancestry individuals	GCST004626
rs1260326	triglyceride measurement	2	27508073	4E-253	0.115	[0.11-0.12] unit increase (EA Beta values)	GCKR	28334899	Spracklen CN	Hum Mol Genet	28,183 East Asian ancestry individuals, 177,861 European ancestry individuals	GCST004237
rs1260326	resting heart rate	2	27508073	4E-16	0.2746	[0.21-0.34] unit decrease	GCKR	27798624	Eppinga RN	Nat Genet	127,919 European ancestry individuals, 2,478 Asian ancestry individuals, 1,734 Black individuals, 684 Mixed ancestry individuals, 1,436 individuals	GCST003818
rs1260326	platelet count	2	27508073	2E-25	0.03860428	[0.031-0.046] unit decrease	GCKR	27863252	Astle WJ	Cell	166,066 European ancestry individuals	GCST004603
rs1260326	total cholesterol measurement, C-reactive protein measurement	2	27508073	3E-63			GCKR	27286809	Ligthart S	BMC Genomics	65,000 individuals (C-reactive protein), 100,184 individuals (total cholesterol)	GCST003678
rs1260326	platelet crit	2	27508073	1E-21	0.03560478	[0.028-0.043] unit decrease	GCKR	27863252	Astle WJ	Cell	164,339 European ancestry individuals	GCST004607
rs1260326	triglyceride measurement, C-reactive protein measurement	2	27508073	4E-151			GCKR	27286809	Ligthart S	BMC Genomics	65,000 individuals (C-reactive protein), 96,598 individuals (triglycerides)	GCST003681
rs1260326	protein C measurement	2	27508073	1E-16	0.07	[NR] μg/mL increase	GCKR	28082259	Pankow JS	Arterioscler Thromb Vasc Biol	10,778 European ancestry individuals, 2,706 African American individuals	GCST006119
rs1260326	alcohol use disorder measurement, longitudinal alcohol consumption measurement	2	27508073	2E-16	0.04477	[0.034-0.055] unit increase	GCKR	30940813	Kranzler HR	Nat Commun	200,680 European American individuals, 56,495 African American individuals, 14,112 Latino American individuals, 1,366 East Asian American individuals, 189 South Asian American individuals	GCST008258
rs1260326	alcohol use disorder measurement, alcohol dependence	2	27508073	1E-16	1.0749	[1.06-1.09]	GCKR	30940813	Kranzler HR	Nat Commun	34,658 European American cases, 167,346 European American controls, 17,267 African American cases, 39,381 African American controls, 3,449 Latino American cases, 10,726 Latino American controls, 164 East Asian American cases, 1,210 East Asian American controls, 46 South Asian American cases, 144 South Asian American controls	GCST008259
rs1260326	alcohol use disorder measurement, longitudinal alcohol consumption measurement	2	27508073	2E-16	8.22	NR z score increase	GCKR	30940813	Kranzler HR	Nat Commun	200,680 European American individuals, 56,495 African American individuals, 14,112 Latino American individuals, 1,366 East Asian American individuals, 189 South Asian American individuals	GCST008258
rs1260326	alcohol use disorder measurement, alcohol dependence	2	27508073	2E-13	7.33	NR z score increase	GCKR	30940813	Kranzler HR	Nat Commun	34,658 European American cases, 167,346 European American controls, 17,267 African American cases, 39,381 African American controls, 3,449 Latino American cases, 10,726 Latino American controls, 164 East Asian American cases, 1,210 East Asian American controls, 46 South Asian American cases, 144 South Asian American controls	GCST008259
rs1260326	alcohol consumption measurement	2	27508073	8E-45	0.020889835	[0.018-0.024] unit increase	GCKR	30643251	Liu M	Nat Genet	up to 941,280 European ancestry individuals	GCST007461
rs1260326	triglyceride measurement	2	27508073	0.000001			GCKR	30911093	Bandesh K	J Hum Genet	1,036 Indian ancestry individuals	GCST007702
rs1260326	urolithiasis	2	27508073	5E-11	1.1	[NR]	GCKR	30975718	Tanikawa C	J Am Soc Nephrol	11,130 Japanese ancestry cases, 187,639 Japanese ancestry controls	GCST007833
rs1260326	estradiol measurement	2	27508073	1E-10	0.00556675	[0.0039-0.0073] unit increase	GCKR	32042192	Ruth KS	Nat Med	206,927 European ancestry men	GCST90012105
rs1260326	C-reactive protein measurement	2	27508073	2E-20	0.0413	[0.033-0.05] unit decrease	GCKR	33339817	Nielsen JB	Nat Commun	76,081 European ancestry individuals, 127,395 Japanese ancestry individuals	GCST011350
rs1260326	triglyceride measurement	2	27508073	2E-133	0.0917	[0.084-0.099] unit decrease	GCKR	33339817	Nielsen JB	Nat Commun	76,081 European ancestry individuals, 127,395 Japanese ancestry individuals	GCST011345
rs1260326	total cholesterol measurement	2	27508073	2E-25	0.0366	[0.03-0.043] unit decrease	GCKR	33339817	Nielsen JB	Nat Commun	76,081 European ancestry individuals, 127,395 Japanese ancestry individuals	GCST011346
rs1260326	sex hormone-binding globulin measurement	2	27508073	1E-298	0.0411304	[0.039-0.043] unit increase	GCKR	32042192	Ruth KS	Nat Med	180,094 European ancestry men	GCST90012108
rs1260326	sex hormone-binding globulin measurement	2	27508073	3E-219	0.0380831	[0.036-0.041] unit increase	GCKR	32042192	Ruth KS	Nat Med	180,726 European ancestry men	GCST90012109
rs1260326	alcohol use disorder measurement	2	27508073	9E-13	7.15	[NR] z score decrease	GCKR	30336701	Sanchez-Roige S	Am J Psychiatry	141,932 European ancestry individuals	GCST006716
rs1260326	alcohol consumption measurement	2	27508073	0.000000006	0.007	[0.005-0.009] unit increase	GCKR	30336701	Sanchez-Roige S	Am J Psychiatry	121,604 British ancestry individuals	GCST006718
rs1260326	serum gamma-glutamyl transferase measurement	2	27508073	2E-44	0.0561	[0.048-0.064] unit decrease	GCKR	33339817	Nielsen JB	Nat Commun	76,081 European ancestry individuals, 127,395 Japanese ancestry individuals	GCST011349
rs1260326	total cholesterol measurement	2	27508073	1E-23	3.845262	[3.09-4.6] unit decrease	GCKR	31217584	Wojcik GL	Nature	10,137 African American individuals, 17,802 Hispanic/Latino individuals, 2,387 Asian ancestry individuals, 1,915 Native Hawaiian ancestry individuals, 604 Native American ancestry individuals, 340 individuals	GCST008045
rs1260326	leukocyte count	2	27508073	0.0000004	0.01382172	[0.0085-0.0192] unit decrease	GCKR	31217584	Wojcik GL	Nature	8,825 African American individuals, 18,251 Hispanic/Latino individuals, 543 Asian ancestry individuals, 606 Native American ancestry individuals, 383 individuals	GCST008049
rs1260326	sex hormone-binding globulin measurement	2	27508073	2E-188	0.0351659	[0.033-0.038] unit increase	GCKR	32042192	Ruth KS	Nat Med	188,908 European ancestry women	GCST90012106
rs1260326	triglyceride measurement	2	27508073	6E-62	0.07522435	[0.066-0.084] unit decrease	GCKR	31217584	Wojcik GL	Nature	9,980 African American individuals, 17,856 Hispanic/Latino individuals, 2,381 Asian ancestry individuals, 1,915 Native Hawaiian ancestry individuals, 604 Native American ancestry individuals, 360 individuals	GCST008046
rs1260326	leukocyte count	2	27508073	6E-52	0.034130413	[0.03-0.039] unit decrease	GCKR	32888494	Vuckovic D	Cell	408,112 British individuals	GCST90002407
rs1260326	fasting blood glucose measurement	2	27508073	1E-15	0.07841215	[0.059-0.098] unit increase	GCKR	31217584	Wojcik GL	Nature	6,457 African American individuals, 13,556 Hispanic/Latino individuals, 1,918 Asian ancestry individuals, 1,400 Native Hawaiian ancestry individuals, 412 Native American ancestry individuals, 168 individuals	GCST008032
rs1260326	C-reactive protein measurement	2	27508073	3E-27	0.09749534	[0.08-0.115] unit decrease	GCKR	31217584	Wojcik GL	Nature	8,349 African American individuals, 15,912 Hispanic/Latino individuals, 1,811 Asian ancestry individuals, 1,777 Native Hawaiian ancestry individuals, 574 Native American ancestry individuals, 97 individuals	GCST008055
rs1260326	low density lipoprotein cholesterol measurement	2	27508073	0.00000008	1.847823	[1.17-2.52] unit decrease	GCKR	31217584	Wojcik GL	Nature	9,720 African American individuals, 17,373 Hispanic/Latino individuals, 2,316 Asian ancestry individuals, 1,900 Native Hawaiian ancestry individuals, 591 Native American ancestry individuals, 321 individuals	GCST008037
rs1260326	sex hormone-binding globulin measurement	2	27508073	3E-134	0.0343345	[0.032-0.037] unit increase	GCKR	32042192	Ruth KS	Nat Med	189,473 European ancestry women	GCST90012107
rs1260326	triglyceride measurement	2	27508073	1E-300	0.1118	[0.11-0.12] mg dl-1 increase	GCKR	30275531	Klarin D	Nat Genet	215,551 European ancestry individuals, 57,332 African American individuals, 24,743 Hispanic individuals	GCST006613
rs1260326	urinary sodium to creatinine ratio	2	27508073	2E-21	0.029	[0.023-0.035] unit decrease	GCKR	30910378	Zanetti D	Kidney Int	218,450 European ancestry individuals	GCST007778
rs1260326	fasting blood insulin measurement	2	27508073	8E-11	0.023	[0.015-0.031] unit decrease	GCKR	25625282	Mahajan A	PLoS Genet	up to 30,825 non-diabetic individuals	GCST007857
rs1260326	fasting blood glucose measurement	2	27508073	5E-18	0.031	[0.023-0.039] unit decrease	GCKR	25625282	Mahajan A	PLoS Genet	up to 33,231 non-diabetic individuals	GCST007858
rs1260326	HMG CoA reductase inhibitor use measurement	2	27508073	1E-25	0.059920058	[0.049-0.071] unit increase	GCKR	31015401	Wu Y	Nat Commun	73,475 European ancestry cases, 216,910 European ancestry controls	GCST007931
rs1260326	percent glycated albumin	2	27508073	0.00000002	0.01	[0.0061-0.0139] unit decrease	GCKR	29844224	Loomis SJ	Diabetes	7,647 European ancestry individuals, 2,104 Black individuals	GCST006057
rs1260326	urate measurement	2	27508073	0.0000009	0.089	[0.054-0.124] mg/dL increase	GCKR	31578528	Tin A	Nat Genet	288,649 European ancestry individuals, 125,725 East Asian ancestry individuals, 33,671 African American individuals, 9,037 South Asian ancestry individuals, 608 Hispanic individuals	GCST008972
rs1260326	urate measurement	2	27508073	1E-19	0.0526	[0.041-0.064] mg/dL increase	GCKR	31578528	Tin A	Nat Genet	288,649 European ancestry individuals, 125,725 East Asian ancestry individuals, 33,671 African American individuals, 9,037 South Asian ancestry individuals, 608 Hispanic individuals	GCST008972
rs1260326	urate measurement	2	27508073	3E-95	0.066	[0.06-0.072] mg/dL increase	GCKR	31578528	Tin A	Nat Genet	288,649 European ancestry individuals, 125,725 East Asian ancestry individuals, 33,671 African American individuals, 9,037 South Asian ancestry individuals, 608 Hispanic individuals	GCST008972
rs1260326	urate measurement	2	27508073	5E-69	0.069602	[0.062-0.077] mg/dL increase	GCKR	31578528	Tin A	Nat Genet	288,649 European ancestry individuals	GCST008971
rs1260326	C-reactive protein measurement	2	27508073	3E-92	0.073	[0.065-0.081] unit increase	GCKR	30388399	Ligthart S	Am J Hum Genet	up to 92,771 European ancestry males, up to 113,387 European ancestry females	GCST007614
rs1260326	uric acid measurement	2	27508073	8E-19	0.036	[0.028-0.044] unit increase	GCKR	30993211	Nakatochi M	Commun Biol	121,745 Japanese ancestry individuals	GCST007725
rs1260326	uric acid measurement	2	27508073	8E-19	0.0357	[0.028-0.044] unit increase	GCKR	30993211	Nakatochi M	Commun Biol	121,745 Japanese ancestry individuals, at least 88,461 European ancestry individuals	GCST007733
rs1260326	uric acid measurement	2	27508073	3E-45	0.055	[0.047-0.063] unit increase	GCKR	30993211	Nakatochi M	Commun Biol	121,745 Japanese ancestry individuals, at least 88,461 European ancestry individuals	GCST007733
rs1260326	C-reactive protein measurement	2	27508073	2E-78	0.09	[NR] unit increase	GCKR	30388399	Ligthart S	Am J Hum Genet	up to 92,771 European ancestry males, up to 113,387 European ancestry females	GCST007614
rs1260326	C-reactive protein measurement	2	27508073	8E-23	0.052	[NR] unit increase	GCKR	30388399	Ligthart S	Am J Hum Genet	up to 92,771 European ancestry males, up to 113,387 European ancestry females	GCST007614
rs1260326	C-reactive protein measurement	2	27508073	9E-86	0.077	[0.069-0.085] unit increase	GCKR	30388399	Ligthart S	Am J Hum Genet	148,164 European ancestry individuals	GCST007615
rs1260326	fasting blood glucose measurement, HOMA-B, fasting blood insulin measurement	2	27508073	6E-13			GCKR	31021400	Masotti M	Biometrics	46,186 European ancestry individuals	GCST008674
rs1260326	alcohol consumption measurement	2	27508073	3E-44	0.0187927	[0.016-0.021] unit increase	GCKR	30643251	Liu M	Nat Genet	up to 1,039,210 European ancestry individuals	GCST007472
rs1260326	urate measurement	2	27508073	1E-51	0.0765	[0.067-0.086] mg/dL decrease	GCKR	31578528	Tin A	Nat Genet	174,111 European, East Asian, African American, South Asian and Hispanic ancestry men, 172,102 European, East Asian, African American, South Asian and Hispanic ancestry women	GCST008973
rs1260326	urate measurement	2	27508073	4E-27	0.0496	[0.041-0.059] mg/dL decrease	GCKR	31578528	Tin A	Nat Genet	174,111 European, East Asian, African American, South Asian and Hispanic ancestry men, 172,102 European, East Asian, African American, South Asian and Hispanic ancestry women	GCST008973
rs1260326	gout	2	27508073	4E-41			GCKR	31578528	Tin A	Nat Genet	13,179 European, African American and unknown ancestry cases, 750,634 European, African American and unknown ancestry controls	GCST008970
rs1260326	total cholesterol measurement	2	27508073	7E-27	1.91	[1.54-2.28] mg/dL increase	GCKR	20686565	Teslovich TM	Nature	100,184 European ancestry individuals	GCST000760
rs1260326	triglyceride measurement	2	27508073	6E-133	8.76	[7.98-9.54] mg/dL increase	GCKR	20686565	Teslovich TM	Nature	96,598 European ancestry individuals	GCST000758
rs1260326	triglyceride measurement	2	27508073	2E-31	0.12	[0.08-0.16] s.d. increase	GCKR	19060906	Kathiresan S	Nat Genet	19,840 European ancestry individuals	GCST000286
rs1260326	creatinine measurement, chronic kidney disease	2	27508073	3E-14	0.01	[0.007-0.011] unit increase	GCKR	20383146	Kottgen A	Nat Genet	Up to 67,093 European ancestry individuals	GCST000649
rs1260326	C-reactive protein measurement	2	27508073	5E-40	0.072	[0.06-0.08] unit increase	GCKR	21300955	Dehghan A	Circulation	63,678 European ancestry individuals 1,792 Erasmus Rucphen individuals, 715 Orcadian individuals	GCST000965
rs1260326	serum albumin measurement	2	27508073	0.000000003	0.08	[0.053-0.107] unit decrease	GCKR	22558069	Osman W	PLoS One	Up to 9,103 Japanese ancestry individuals	GCST001496
rs1260326	serum gamma-glutamyl transferase measurement	2	27508073	4E-13	3.2	[2.40-4.0] % increase	GCKR	22001757	Chambers JC	Nat Genet	Up to 52,350 European ancestry individuals, up to 8,739 Indian Asian ancestry individuals	GCST001277
rs1260326	urate measurement	2	27508073	1E-44	0.074	[0.063-0.084] mg/dl increase	GCKR	23263486	Kottgen A	Nat Genet	49,825 European ancestry males, 60,522 European ancestry females	GCST001791
rs1260326	lipoprotein-associated phospholipase A(2) measurement	2	27508073	0.000005	0.0053	[-0.00215-0.01275] ng/ml decrease	GCKR	23118302	Chu AY	Circ Cardiovasc Genet	6,851 European ancestry individuals	GCST001727
rs1260326	triglyceride measurement	2	27508073	4E-10	0.09	[0.06-0.12] mmol/l increase	GCKR	19060910	Sabatti C	Nat Genet	4,763 Northern Finnish founder individuals	GCST000292
rs1260326	triglyceride measurement	2	27508073	0.00000004			GCKR	18454146	Chambers JC	Nat Genet	2,684 Indian Asian ancestry male individuals	GCST000184
rs1260326	glucose tolerance test	2	27508073	3E-10	0.07	[0.05-0.09] mmol/L increase	GCKR	20081857	Saxena R	Nat Genet	15,234 individuals	GCST000569
rs1260326	metabolite measurement	2	27508073	3E-18	0.15	[0.11-0.19] unit decrease	GCKR	22286219	Kettunen J	Nat Genet	8,330 European ancestry individuals	GCST001391
rs1260326	triglyceride measurement	2	27508073	0.00000002	0.082	[0.053-0.111] mmol/l increase	GCKR	21943158	Middelberg RP	BMC Med Genet	11,683 European ancestry individuals	GCST001247
rs1260326	triglyceride measurement	2	27508073	1E-11	0.101	[0.072-0.13] unit decrease	GCKR	20139978	Kamatani Y	Nat Genet	8,993 Japanese ancestry individuals	GCST000584
rs1260326	serum albumin measurement	2	27508073	0.000000004	0.085	[0.056-0.114] unit decrease	GCKR	20139978	Kamatani Y	Nat Genet	Up to 14,402 Japanese individuals	GCST000583
rs1260326	triglyceride measurement	2	27508073	2E-13	1.41	[1.31-1.51]	GCKR	23505323	Weissglas-Volkov D	J Med Genet	1,122 Mexican ancestry cases, 1,118 Mexican ancestry controls	GCST001905
rs1260326	low density lipoprotein cholesterol measurement, body mass index	2	27508073	0.000000005			GCKR	33619380	Huang LO	Nat Metab	495,344 European ancestry individuals,16,962 East Asian, South Asian, Hispanic and African American ancestry individuals	GCST011335
rs1260326	triglyceride measurement, body mass index	2	27508073	2E-262			GCKR	33619380	Huang LO	Nat Metab	500,123 European ancestry individuals,16,962 East Asian, South Asian, Hispanic and African American ancestry individuals	GCST011334
rs1260326	follistatin measurement	2	27508073	3E-55	0.1401	unit increase	GCKR	33067605	Folkersen L	Nat Metab	21,758 European ancestry individuals	GCST90012080
rs41271951	basal cell carcinoma	1	150764744	0.000000003	0.11087466	[0.074-0.147] unit increase	CTSS	33549134	Adolphe C	Genome Med	17,416 European ancestry cases, 375,455 European ancestry controls	GCST90013410
rs1260326	alcohol use disorder measurement, longitudinal alcohol consumption measurement	2	27508073	1E-11	0.073	[0.051-0.095] unit decrease	GCKR	33861876	Dao C	Addiction	5,135 European ancestry individuals inluding former drinkers, 126,375 European ancestry individuals excluding former drinkers	GCST012336
rs1260326	vitamin D measurement	2	27508073	4E-28	0.022	[0.018-0.026] unit decrease	GCKR	32242144	Revez JA	Nat Commun	417,580 European ancestry individuals	GCST90000616
rs1260326	vitamin D measurement	2	27508073	2E-21	0.0197194	[0.016-0.024] unit decrease	GCKR	32242144	Revez JA	Nat Commun	496,946 European ancestry individuals	GCST90000618
rs1260326	glomerular filtration rate	2	27508073	0.00000003	0.4913817	[0.32-0.66] ml/min/1.73 m2 decrease	GCKR	33418499	Lin BM	EBioMedicine	8,459 African American individuals, 1,182 Hispanic/Latino individuals, 2,208 East Asian ancestry individuals, 11,837 European ancestry individuals, 46 Native American ancestry individuals	GCST90093093
rs1260326	gallstones	2	27508073	2E-16	1.0752687	[1.06-1.1]	GCKR	30504769	Ferkingstad E	Nat Commun	27,174 European ancestry cases, 736,838 European ancestry controls	GCST007209
rs1260326	appendicular lean mass	2	27508073	6E-64	0.0323	[0.029-0.036] unit decrease	GCKR	33097823	Pei YF	Commun Biol	450,243 European ancestry individuals	GCST90000025
rs41271951	blood protein measurement	1	150764744	7E-120	0.7731	[0.71-0.84] unit decrease	CTSS	35078996	Gudjonsson A	Nat Commun	5,364 Icelandic ancestry individuals	GCST90088251
rs62013235	blood protein measurement	15	78953824	5E-34	0.3667	[0.31-0.43] unit increase	CTSH - RASGRF1	35078996	Gudjonsson A	Nat Commun	5,340 Icelandic ancestry individuals	GCST90090207
rs1260326	appendicular lean mass	2	27508073	5E-29	0.03	[0.024-0.036] unit decrease	GCKR	33097823	Pei YF	Commun Biol	205,513 European ancestry men	GCST90000026
rs1260326	appendicular lean mass	2	27508073	4E-37	0.03	[0.024-0.036] unit decrease	GCKR	33097823	Pei YF	Commun Biol	244,730 European ancestry women	GCST90000027
rs1260326	calcium measurement	2	27508073	4E-87	0.004453	[0.004-0.0049] mmol/L decrease	GCKR	33887147	Young WJ	Circ Genom Precis Med	305,349 European ancestry individuals	GCST012398
rs1260326	gout	2	27508073	3E-31	1.26	[1.21-1.31]	GCKR	33832965	Sandoval-Plata G	Ann Rheum Dis	7,049 European ancestry cases, 64,424 European ancestry controls	GCST012338
rs1260326	gout	2	27508073	5E-12	1.14	[1.10-1.18]	GCKR	33832965	Sandoval-Plata G	Ann Rheum Dis	4,934 European ancestry cases, 56,948 European ancestry controls	GCST012339
rs150370599	cathepsin L1 measurement	11	60951320	8E-26	0.1791	unit increase	SLC15A3	33067605	Folkersen L	Nat Metab	21,758 European ancestry individuals	GCST90012073
rs1260326	cathepsin D measurement	2	27508073	2E-13	0.0598	unit increase	GCKR	33067605	Folkersen L	Nat Metab	21,758 European ancestry individuals	GCST90012053
rs1260326	YKL40 measurement	2	27508073	6E-17	0.0673	unit increase	GCKR	33067605	Folkersen L	Nat Metab	21,758 European ancestry individuals	GCST90012039
rs1260326	lysophosphatidylcholine 20:3 measurement	2	27508073	0.00000007	0.17947723	[0.11-0.24] unit increase	GCKR	23823483	Rhee EP	Cell Metab	2,076 European ancestry individuals	GCST009391
rs1260326	triacylglycerol 50:2 measurement	2	27508073	0.0000002	0.17565545	[0.11-0.24] unit increase	GCKR	23823483	Rhee EP	Cell Metab	2,076 European ancestry individuals	GCST009391
rs1260326	triacylglycerol 50:3 measurement	2	27508073	0.00000003	0.1853844	[0.12-0.25] unit increase	GCKR	23823483	Rhee EP	Cell Metab	2,076 European ancestry individuals	GCST009391
rs1260326	triacylglycerol 50:5 measurement	2	27508073	0.0000002	0.17034519	[0.11-0.24] unit increase	GCKR	23823483	Rhee EP	Cell Metab	2,076 European ancestry individuals	GCST009391
rs1260326	triacylglycerol 52:1 measurement	2	27508073	0.0000001	0.17764857	[0.11-0.24] unit increase	GCKR	23823483	Rhee EP	Cell Metab	2,076 European ancestry individuals	GCST009391
rs1260326	triacylglycerol 52:2 measurement	2	27508073	0.000003	0.15770823	[0.092-0.224] unit increase	GCKR	23823483	Rhee EP	Cell Metab	2,076 European ancestry individuals	GCST009391
rs1260326	triacylglycerol 50:4 measurement	2	27508073	0.000000003	0.19759764	[0.13-0.26] unit increase	GCKR	23823483	Rhee EP	Cell Metab	2,076 European ancestry individuals	GCST009391
rs1260326	alpha-hydroxybutyric acid measurement	2	27508073	0.000000001	0.21938264	[0.15-0.29] unit increase	GCKR	23823483	Rhee EP	Cell Metab	2,076 European ancestry individuals	GCST009391
rs1260326	alanine measurement	2	27508073	8E-12	0.23077767	[0.16-0.3] unit increase	GCKR	23823483	Rhee EP	Cell Metab	2,076 European ancestry individuals	GCST009391
rs1260326	platelet count	2	27508073	9E-10	2.334	[1.59-3.08] 10^9/l increase	GCKR	22139419	Gieger C	Nature	38,891 European ancestry individuals, 1,661 Val Borbera (founder/genetic isolate) individuals, 521 Carlantino (founder/genetic isolate) individuals, 1,198 Friuli Venezia Giulia (founder/genetic isolate) individuals, 1,213 South Tyrolean (founder/genetic isolate) individuals, 890 Sorbian (founder/genetic isolate) individuals, 4,292 Sardinian (founder/genetic isolate) individuals	GCST001337
rs1260326		2	27508073	0.000005	0.15429989	[0.088-0.221] unit increase	GCKR	23823483	Rhee EP	Cell Metab	2,076 European ancestry individuals	GCST009391
rs1260326	triacylglycerol 46:1 measurement	2	27508073	0.0000004	0.16869353	[0.1-0.23] unit increase	GCKR	23823483	Rhee EP	Cell Metab	2,076 European ancestry individuals	GCST009391
rs1260326	triacylglycerol 46:2 measurement	2	27508073	0.0000009	0.16491295	[0.099-0.231] unit increase	GCKR	23823483	Rhee EP	Cell Metab	2,076 European ancestry individuals	GCST009391
rs1260326	triacylglycerol 48:3 measurement	2	27508073	0.00000005	0.18267855	[0.12-0.25] unit increase	GCKR	23823483	Rhee EP	Cell Metab	2,076 European ancestry individuals	GCST009391
rs1260326	triacylglycerol 48:1 measurement	2	27508073	0.000001	0.16283728	[0.097-0.229] unit increase	GCKR	23823483	Rhee EP	Cell Metab	2,076 European ancestry individuals	GCST009391
rs1260326	triacylglycerol 48:2 measurement	2	27508073	0.00000002	0.1859652	[0.12-0.25] unit increase	GCKR	23823483	Rhee EP	Cell Metab	2,076 European ancestry individuals	GCST009391
rs1260326	triacylglycerol 52:5 measurement	2	27508073	0.0000003	0.17035955	[0.11-0.24] unit increase	GCKR	23823483	Rhee EP	Cell Metab	2,076 European ancestry individuals	GCST009391
rs1260326	triacylglycerol 52:6 measurement	2	27508073	0.000003	0.15454282	[0.089-0.22] unit increase	GCKR	23823483	Rhee EP	Cell Metab	2,076 European ancestry individuals	GCST009391
rs1260326	lysophosphatidylcholine 14:0 measurement	2	27508073	0.000002	0.16124451	[0.095-0.227] unit increase	GCKR	23823483	Rhee EP	Cell Metab	2,076 European ancestry individuals	GCST009391
rs1260326	lysophosphatidylcholine 16:1 measurement	2	27508073	0.000002	0.15930784	[0.094-0.225] unit increase	GCKR	23823483	Rhee EP	Cell Metab	2,076 European ancestry individuals	GCST009391
rs1260326	lactate measurement	2	27508073	3E-11	0.24086063	[0.17-0.31] unit increase	GCKR	23823483	Rhee EP	Cell Metab	2,076 European ancestry individuals	GCST009391
rs1260326	Hypertriglyceridemia	2	27508073	0.000000007	1.75	[1.45-2.12]	GCKR	20657596	Johansen CT	Nat Genet	463 European ancestry cases, 1,197 European ancestry controls	GCST000737
rs1260326	lysophosphatidylethanolamine 20:4 measurement	2	27508073	0.000006	0.15362816	[0.087-0.22] unit increase	GCKR	23823483	Rhee EP	Cell Metab	2,076 European ancestry individuals	GCST009391
rs1260326	lysophosphatidylethanolamine 18:2 measurement	2	27508073	0.000003	0.15675637	[0.091-0.222] unit increase	GCKR	23823483	Rhee EP	Cell Metab	2,076 European ancestry individuals	GCST009391
rs1260326	gout	2	27508073	2E-12	1.36	[1.25-1.48]	GCKR	25646370	Matsuo H	Ann Rheum Dis	945 Japanese ancestry cases, 1,213 Japanese ancestry controls	GCST002773
rs1260326	mannose measurement, blood metabolite measurement	2	27508073	6E-56			GCKR	25898920	Korostishevsky M	Eur J Hum Genet	3,953 European ancestry individuals	GCST002872
rs1260326	inflammatory bowel disease	2	27508073	1E-14	1.080162	[1.06-1.1]	GCKR	26192919	Liu JZ	Nat Genet	12,882 European ancestry cases, 21,770 European ancestry controls	GCST003043
rs1260326	creatinine measurement, glomerular filtration rate	2	27508073	2E-12	0.0065	[0.0047-0.0083] unit increase	GCKR	26831199	Pattaro C	Nat Commun	118,448 European ancestry individuals	GCST003401
rs1260326	creatinine measurement, glomerular filtration rate	2	27508073	3E-14	0.0068	[0.005-0.0086] unit increase	GCKR	26831199	Pattaro C	Nat Commun	133,413 European ancestry individuals	GCST003372
rs1260326	triglyceride measurement	2	27508073	5E-88	0.123	[0.11-0.13] s.d. increase	GCKR	25961943	Surakka I	Nat Genet	up to 62,166 European ancestry individuals	GCST002897
rs1260326	total cholesterol measurement	2	27508073	3E-13	0.045	[0.033-0.057] s.d. increase	GCKR	25961943	Surakka I	Nat Genet	up to 62,166 European ancestry individuals	GCST002896
rs1260326	serum alpha-1-antitrypsin measurement	2	27508073	3E-16	2.05	[1.56-2.54] mg dl-1 increase	GCKR	26174136	Setoh K	Nat Commun	3,294 Japanese ancestry individuals	GCST003028
rs1260326	testosterone measurement	2	27508073	5E-39	0.036635	[0.031-0.042] unit increase	GCKR	32042192	Ruth KS	Nat Med	230,454 European ancestry women	GCST90012112
rs1260326	cups of coffee per day measurement	2	27508073	0.00000002	0.033	NR cups per day increase	GCKR	31837886	Kennedy OJ	Am J Kidney Dis	227,666 British ancestry individuals	GCST010108
rs1260326	type 2 diabetes mellitus	2	27508073	5E-25	1.06	[1.05-1.08]	GCKR	29632382	Mahajan A	Nat Genet	48,286 European ancestry cases, 250,671 European ancestry controls, 33,126 African American, East Asian, Hispanic/Latino or South Asian cases, 120,161 African American, East Asian, Hispanic/Latino or South Asian controls	GCST007515
rs1260326	type 2 diabetes mellitus	2	27508073	1E-15	1.06	[1.04-1.07]	GCKR	29632382	Mahajan A	Nat Genet	up to 48,286 European ancestry cases, up to 250,671 European ancestry controls	GCST007517
rs1260326	testosterone measurement	2	27508073	4E-103	0.0281178	[0.026-0.031] unit increase	GCKR	32042192	Ruth KS	Nat Med	425,097 European ancestry individuals	GCST90012114
rs1260326	testosterone measurement	2	27508073	3E-91	0.06159	[0.056-0.068] unit increase	GCKR	32042192	Ruth KS	Nat Med	194,453 European ancestry men	GCST90012113
rs1260326	type 2 diabetes mellitus	2	27508073	3E-18	1.06	[1.04-1.07]	GCKR	29632382	Mahajan A	Nat Genet	48,286 European ancestry cases, 250,671 European ancestry controls, 33,126 African American, East Asian, Hispanic/Latino or South Asian cases, 120,161 African American, East Asian, Hispanic/Latino or South Asian controls	GCST007516
rs1260326	type 2 diabetes mellitus	2	27508073	1E-14	1.05	[1.04-1.07]	GCKR	29632382	Mahajan A	Nat Genet	up to 48,286 European ancestry cases, up to 250,671 European ancestry controls	GCST007518
rs1260326	total cholesterol measurement	2	27508073	3E-160	0.0748	[0.069-0.08] mg dl-1 increase	GCKR	30275531	Klarin D	Nat Genet	215,551 European ancestry individuals, 57,332 African American individuals, 24,743 Hispanic individuals	GCST006614
rs1260326	body mass index	2	27508073	0.000005	0.012	[NR] unit decrease	GCKR	30108127	Hoffmann TJ	Genetics	315,347 European ancestry individuals, 8,322 Hispanic/Latino individuals, 7,290 East Asian ancestry individuals, 3,069 African American individuals, 459 South Asian ancestry individuals	GCST006368
rs1260326	platelet count	2	27508073	4E-43			GCKR	34469753	Kachuri L	Am J Hum Genet	235,256 European ancestry individuals	GCST90056183
rs41271951	apolipoprotein A 1 measurement	1	150764744	2E-19	0.0411	[0.032-0.05] unit increase	CTSS	33462484	Sinnott-Armstrong N	Nat Genet	311,601 European ancestry individuals, 5,550 African ancestry individuals, 6,682 South Asian ancestry individuals	GCST90019495
rs1260326	insulin measurement	2	27508073	0.000009	0.0297	[0.017-0.043] unit decrease	GCKR	34059833	Chen J	Nat Genet	16,386 Hispanic individuals	GCST90002239
rs1260326	triglyceride measurement	2	27508073	0.0000001	0.25	[0.15-0.35] unit increase	GCKR	34074324	Wan JY	Diabetol Metab Syndr	281 African American individuals from 73 families, 516 European ancestry individuals from 75 families, 125 Japanese American individuals from 15 families, 598 Mexican American individuals from 96 families	GCST012048
rs41271951	cystatin C measurement	1	150764744	2E-11	0.0291	[0.021-0.038] unit decrease	CTSS	33462484	Sinnott-Armstrong N	Nat Genet	342,399 European ancestry individuals, 6,015 African ancestry individuals, 7,338 South Asian ancestry individuals	GCST90019504
rs41271951	HbA1c measurement	1	150764744	2E-17	0.0376	[0.029-0.046] unit decrease	CTSS	33462484	Sinnott-Armstrong N	Nat Genet	327,177 European ancestry individuals, 4,847 African ancestry individuals, 6,895 South Asian ancestry individuals	GCST90019509
rs41271951	high density lipoprotein cholesterol measurement	1	150764744	4E-15	0.0357	[0.027-0.045] unit increase	CTSS	33462484	Sinnott-Armstrong N	Nat Genet	313,372 European ancestry individuals, 5,573 African ancestry individuals, 6,689 South Asian ancestry individuals	GCST90019510
rs1260326	glucose measurement	2	27508073	3E-10	0.0847	[0.058-0.111] unit decrease	GCKR	34059833	Chen J	Nat Genet	9,343 South Asian ancestry individuals	GCST90002234
rs1260326	insulin measurement	2	27508073	8E-38	0.0231	[0.019-0.027] unit decrease	GCKR	34059833	Chen J	Nat Genet	151,013 European ancestry individuals	GCST90002238
rs1260326	glucose measurement	2	27508073	4E-65	0.0282	[0.025-0.032] unit decrease	GCKR	34059833	Chen J	Nat Genet	200,622 European ancestry individuals	GCST90002232
rs1260326	glucose measurement	2	27508073	1E-11	0.0403	[0.03-0.051] unit decrease	GCKR	34059833	Chen J	Nat Genet	19,247 Hispanic individuals	GCST90002233
rs1260326	macular telangiectasia type 2	2	27508073	0.0000001	0.742	[0.66-0.83]	GCKR	33654266	Bonelli R	Commun Biol	1,067 European or unknown ancestry cases, 3,799 European or unknown ancestry controls	GCST012252
rs1260326	macular telangiectasia type 2	2	27508073	0.0000006		NR	GCKR	33654266	Bonelli R	Commun Biol	931 European ancestry cases, 3,745 European ancestry controls	GCST012251
rs34593439	celiac disease	15	78942615	0.000002	1.1450393		CTSH	30572963	Marquez A	Genome Med	11,489 European ancestry cases, 22,308 European ancestry controls	GCST009874
rs34593439	type 2 diabetes mellitus	15	78942615	1E-11	1.3066771		CTSH	30572963	Marquez A	Genome Med	6,670 European ancestry cases, 22,308 European ancestry controls	GCST009875
rs34593439	autoimmune disease	15	78942615	1E-14			CTSH	30572963	Marquez A	Genome Med	11,489 European ancestry cases with celiac disease, 15,523 European ancestry cases with rheumatoid arthritis, 3,477 European ancestry cases with systemic sclerosis, 6,670 European ancestry cases with type 1 diabetes, 22,308 European ancestry controls	GCST009873
rs1260326	glucose tolerance test	2	27508073	6E-12	0.0486	[0.033-0.064] unit increase	GCKR	34059833	Chen J	Nat Genet	63,396 European ancestry individuals	GCST90002227
rs1260326	lymphocyte count	2	27508073	2E-17			GCKR	34469753	Kachuri L	Am J Hum Genet	234,778 European ancestry individuals	GCST90085815
rs1260326	neutrophil count	2	27508073	2E-28			GCKR	34469753	Kachuri L	Am J Hum Genet	234,802 European ancestry individuals	GCST90056178
rs34593439	aspartate aminotransferase measurement	15	78942615	1E-10	0.0264	[0.018-0.034] unit increase	CTSH	33462484	Sinnott-Armstrong N	Nat Genet	341,246 European ancestry individuals, 5,982 African ancestry individuals, 7,313 South Asian ancestry individuals	GCST90019497
rs1260326	alkaline phosphatase measurement	2	27508073	1E-155	0.00614907	[0.0057-0.0066] unit increase	GCKR	33972514	Pazoki R	Nat Commun	437,438 European ancestry individuals	GCST90013406
rs1260326	liver volume	2	27508073	5E-19	0.0636	NR L decrease	GCKR	34128465	Liu Y	Elife	32,860 European ancestry individuals	GCST90016666
rs41271951	calcium measurement	1	150764744	1E-18	0.0399	[0.031-0.049] unit increase	CTSS	33462484	Sinnott-Armstrong N	Nat Genet	313,387 European ancestry individuals, 5,576 African ancestry individuals, 6,696 South Asian ancestry individuals	GCST90019500
rs1260326	serum gamma-glutamyl transferase measurement	2	27508073	2E-162	0.014005	[0.013-0.015] unit increase	GCKR	33972514	Pazoki R	Nat Commun	437,194 European ancestry individuals	GCST90013407
rs1260326	testosterone measurement	2	27508073	1E-25	1.13	NR	GCKR	34337532	Fantus RJ	Eur Urol Open Sci	13,409 European ancestry male cases, 98,267 European ancestry male controls	GCST90026655
rs1260326	aspartate aminotransferase measurement	2	27508073	5E-21			GCKR	35810165	Westerman KE	Nat Commun	5,694 African ancestry individuals, 1,988 East Asian ancestry individuals, 336,298 European ancestry individuals, 6,036 South Asian ancestry individuals	GCST90134477
rs116142041	urate measurement	4	9786212	3E-56	0.1082	[0.095-0.122] unit decrease	SLC2A9	33462484	Sinnott-Armstrong N	Nat Genet	342,087 European ancestry individuals, 6,011 African ancestry individuals, 7,328 South Asian ancestry individuals	GCST90019524
rs1260326	metabolic syndrome	2	27508073	2E-11	0.92		GCKR	33893285	Guindo-Martinez M	Nat Commun	30,244 European ancestry cases, 26,393 European ancestry controls	GCST90086077
rs1260326	urate measurement	2	27508073	1E-167	0.0513	[0.048-0.055] unit increase	GCKR	33356394	Gill D	Hypertension	454,183 European ancestry individuals	GCST011119
rs1260326	alcohol consumption measurement	2	27508073	5E-25	0.073	[0.059-0.087] unit increase	GCKR	38277453	Koyanagi YN	Sci Adv	154,570 Japanese ancestry individuals	GCST90319889
rs1260326	alcohol consumption measurement	2	27508073	6E-16	0.071	[0.053-0.089] unit increase	GCKR	38277453	Koyanagi YN	Sci Adv	87,980 Japanese ancestry individuals	GCST90319891
rs1260326	alcohol drinking	2	27508073	2E-12	1.08	[1.06-1.11] increase	GCKR	38277453	Koyanagi YN	Sci Adv	64,727 Japanese ancestry ever-drinkers, 37,306 Japanese ancestry never-drinkers	GCST90319892
rs1260326	alcohol drinking	2	27508073	5E-17	1.07	[1.05-1.08] increase	GCKR	38277453	Koyanagi YN	Sci Adv	86,878 Japanese ancestry ever-drinkers, 88,794 Japanese ancestry never-drinkers	GCST90319890
rs1260326	alcohol consumption measurement	2	27508073	6E-11	0.063	[0.043-0.083] unit increase	GCKR	38277453	Koyanagi YN	Sci Adv	55,779 Japanese ancestry individuals	GCST90319893
rs1260326	alcohol drinking	2	27508073	0.000002	1.07	[1.04-1.1] increase	GCKR	38277453	Koyanagi YN	Sci Adv	21,498 Japanese ancestry ever-drinkers, 40,939 Japanese ancestry never-drinkers	GCST90319894
rs1260326	alcohol consumption measurement, carrier status	2	27508073	3E-20			GCKR	38277453	Koyanagi YN	Sci Adv	143,759 Japanese ancestry individuals	GCST90319895
rs1260326	carrier status, alcohol drinking	2	27508073	7E-15			GCKR	38277453	Koyanagi YN	Sci Adv	86,225 Japanese ancestry ever-drinkers, 78,245 Japanese ancestry never-drinkers	GCST90319896
rs1260326	phosphatidylcholine measurement	2	27508073	3E-14	0.0856885	[0.064-0.108] unit decrease	GCKR	34503513	Harshfield EL	BMC Med	13,814 British ancestry individuals	GCST90060230
rs1260326	phosphatidylcholine measurement	2	27508073	7E-17	0.0987751	[0.076-0.122] unit decrease	GCKR	34503513	Harshfield EL	BMC Med	13,814 British ancestry individuals	GCST90060243
rs1260326	phosphatidylcholine measurement	2	27508073	2E-17	0.102962	[0.079-0.127] unit decrease	GCKR	34503513	Harshfield EL	BMC Med	13,814 British ancestry individuals	GCST90060254
rs41271951	creatinine measurement	1	150764744	7E-23	0.0427	[0.034-0.051] unit decrease	CTSS	33462484	Sinnott-Armstrong N	Nat Genet	342,376 European ancestry individuals, 6,016 African ancestry individuals, 7,339 South Asian ancestry individuals	GCST90019502
rs41271951	glomerular filtration rate	1	150764744	7E-22	0.0416	[0.033-0.05] unit increase	CTSS	33462484	Sinnott-Armstrong N	Nat Genet	342,376 European ancestry individuals, 6,016 African ancestry individuals, 7,339 South Asian ancestry individuals	GCST90019506
rs1260326	glucose measurement	2	27508073	8E-70	0.0362	[0.032-0.04] unit increase	GCKR	34594039	Sakaue S	Nat Genet	314,916 European ancestry individuals, 133,336 East Asian ancestry individuals	GCST90018955
rs1260326	isoleucine measurement	2	27508073	7E-22	9.619	(zscore) increase	GCKR	33414548	Lotta LA	Nat Genet	86,404 Caucasian ancestry individuals	GCST90010731
rs1260326	leucine measurement	2	27508073	7E-21	9.375	(zscore) increase	GCKR	33414548	Lotta LA	Nat Genet	86,351 Caucasian ancestry individuals	GCST90010732
rs1260326	lysophosphatidylcholine measurement	2	27508073	4E-17	8.419	(zscore) increase	GCKR	33414548	Lotta LA	Nat Genet	9,363 Caucasian ancestry individuals	GCST90010775
rs1260326	lysophosphatidylcholine measurement	2	27508073	9E-16	8.046	(zscore) increase	GCKR	33414548	Lotta LA	Nat Genet	16,839 Caucasian ancestry individuals	GCST90010782
rs1260326	phosphatidylcholine measurement	2	27508073	1E-18	8.828	(zscore) increase	GCKR	33414548	Lotta LA	Nat Genet	16,837 Caucasian ancestry individuals	GCST90010794
rs1260326	phosphatidylcholine measurement	2	27508073	2E-27	10.859	(zscore) increase	GCKR	33414548	Lotta LA	Nat Genet	16,839 Caucasian ancestry individuals	GCST90010795
rs1260326	phosphatidylcholine measurement	2	27508073	1E-14	7.694	(zscore) increase	GCKR	33414548	Lotta LA	Nat Genet	16,838 Caucasian ancestry individuals	GCST90010796
rs1260326	phosphatidylcholine measurement	2	27508073	8E-20	9.116	(zscore) increase	GCKR	33414548	Lotta LA	Nat Genet	16,839 Caucasian ancestry individuals	GCST90010798
rs1260326	phosphatidylcholine measurement	2	27508073	6E-20	9.146	(zscore) increase	GCKR	33414548	Lotta LA	Nat Genet	16,839 Caucasian ancestry individuals	GCST90010799
rs41271951	cathepsin S measurement	1	150764744	4E-40	0.9647	[0.83-1.1] unit decrease	CTSS	28240269	Suhre K	Nat Commun	997 European ancestry individuals	GCST90100804
rs1260326	phosphatidylcholine measurement	2	27508073	1E-14	7.733	(zscore) increase	GCKR	33414548	Lotta LA	Nat Genet	16,837 Caucasian ancestry individuals	GCST90010805
rs1260326	phosphatidylcholine measurement	2	27508073	1E-12	7.089	(zscore) increase	GCKR	33414548	Lotta LA	Nat Genet	16,836 Caucasian ancestry individuals	GCST90010809
rs1260326	phosphatidylcholine measurement	2	27508073	3E-28	11.009	(zscore) increase	GCKR	33414548	Lotta LA	Nat Genet	16,835 Caucasian ancestry individuals	GCST90010814
rs1260326	phosphatidylcholine measurement	2	27508073	2E-14	7.683	(zscore) increase	GCKR	33414548	Lotta LA	Nat Genet	16,837 Caucasian ancestry individuals	GCST90010815
rs1260326	blood urea nitrogen measurement	2	27508073	4E-26	0.0204	[0.017-0.024] unit decrease	GCKR	34594039	Sakaue S	Nat Genet	344,052 European ancestry individuals, 148,767 East Asian ancestry individuals	GCST90018948
rs1260326	triacylglycerol 48:2 measurement	2	27508073	4E-15			GCKR	35668104	Cadby G	Nat Commun	6,057 European ancestry individuals	GCST90025143
rs1260326	HbA1c measurement	2	27508073	4E-21	0.0981	[0.078-0.118] unit decrease	GCKR	34951656	Downie CG	Diabetologia	9,228 European ancestry individuals	GCST90094967
rs1260326	phosphatidylcholine measurement	2	27508073	3E-22	0.113226	[0.09-0.136] unit decrease	GCKR	34503513	Harshfield EL	BMC Med	13,814 British ancestry individuals	GCST90060284
rs1260326	phosphatidylcholine measurement	2	27508073	9E-14	0.0916487	[0.068-0.116] unit decrease	GCKR	34503513	Harshfield EL	BMC Med	13,814 British ancestry individuals	GCST90060277
rs1260326	phosphatidylcholine measurement	2	27508073	8E-15	0.0947563	[0.071-0.119] unit decrease	GCKR	34503513	Harshfield EL	BMC Med	13,814 British ancestry individuals	GCST90060244
rs1260326	phosphatidylcholine measurement	2	27508073	5E-13	0.0896551	[0.065-0.114] unit decrease	GCKR	34503513	Harshfield EL	BMC Med	13,814 British ancestry individuals	GCST90060280
rs1260326	phosphatidylcholine measurement	2	27508073	8E-15	0.0941884	[0.07-0.118] unit decrease	GCKR	34503513	Harshfield EL	BMC Med	13,814 British ancestry individuals	GCST90060326
rs1260326	phosphatidylcholine measurement	2	27508073	3E-14	0.0907773	[0.067-0.114] unit decrease	GCKR	34503513	Harshfield EL	BMC Med	13,814 British ancestry individuals	GCST90060321
rs1260326	non-alcoholic fatty liver disease	2	27508073	3E-15	0.87	[0.84-0.91]	GCKR	34535985	Fairfield CJ	Hepatol Commun	4,761 European ancestry cases, 373,227 European ancestry controls	GCST90054782
rs10745925	N-acylethanolamine-hydrolyzing acid amidase measurement	12	101825121	6E-31	0.31	[-0.25--0.37] unit decrease	GNPTAB	29875488	Sun BB	Nature	3,301 European ancestry individuals	GCST90242013
rs1260326	familial hyperlipidemia	2	27508073	9E-18	0.297168	[0.23-0.36] unit increase	GCKR	34906840	Trinder M	Atherosclerosis	1,688 British ancestry cases, 347,534 British ancestry controls	GCST90104004
rs1260326	familial hyperlipidemia	2	27508073	2E-40	0.306791	[0.26-0.35] unit increase	GCKR	34906840	Trinder M	Atherosclerosis	3,838 British ancestry cases, 345,384 British ancestry controls	GCST90104003
rs1260326	familial hyperlipidemia	2	27508073	2E-88	0.155251	[0.14-0.17] unit increase	GCKR	34906840	Trinder M	Atherosclerosis	39,961 British ancestry cases, 309,261 British ancestry controls	GCST90104006
rs1260326	familial hyperlipidemia	2	27508073	4E-92	0.228516	[0.21-0.25] unit increase	GCKR	34906840	Trinder M	Atherosclerosis	17,485 British ancestry cases, 331,737 British ancestry controls	GCST90104005
rs1260326	muscle measurement	2	27508073	0.0000003	0.229999	kg decrease	GCKR	35121771	Choe EK	Sci Rep	9,630 Korean ancestry individuals	GCST90104118
rs10745925	acid sphingomyelinase-like phosphodiesterase 3a measurement	12	101825121	1E-51	0.4	[-0.34--0.46] unit decrease	GNPTAB	29875488	Sun BB	Nature	3,301 European ancestry individuals	GCST90240172
rs10745925	arylsulfatase K measurement	12	101825121	1E-19	0.24	[-0.18--0.3] unit decrease	GNPTAB	29875488	Sun BB	Nature	3,301 European ancestry individuals	GCST90240342
rs1060435	BMI-adjusted hip circumference	11	69088127	0.000000004	0.0175833	[0.012-0.023] unit decrease	TPCN2	34021172	Christakoudi S	Sci Rep	219,872 British ancestry women	GCST90020026
rs1692819	cathepsin B measurement	8	11847939	5E-54	0.42	[0.36-0.48] unit increase	CTSB	29875488	Sun BB	Nature	3,301 European ancestry individuals	GCST90240619
rs1791679	cathepsin F measurement	11	66570403	3E-18	0.23	[0.17-0.29] unit increase	CTSF - CCDC87	29875488	Sun BB	Nature	3,301 European ancestry individuals	GCST90240621
rs34593439	cathepsin H measurement	15	78942615	3E-241	1.15	[-1.09--1.21] unit decrease	CTSH	29875488	Sun BB	Nature	3,301 European ancestry individuals	GCST90240624
rs41271951	cathepsin S measurement	1	150764744	7E-94	0.86	[-0.78--0.94] unit decrease	CTSS	29875488	Sun BB	Nature	3,301 European ancestry individuals	GCST90240628
rs10745925	cathepsin Z measurement	12	101825121	2E-42	0.36	[-0.3--0.42] unit decrease	GNPTAB	29875488	Sun BB	Nature	3,301 European ancestry individuals	GCST90240629
rs1260326	C-reactive protein measurement	2	27508073	3E-303	0.076	[0.072-0.08] unit increase	GCKR	35459240	Said S	Nat Commun	575,531 European ancestry individuals	GCST90029070
rs1260326	familial hyperlipidemia	2	27508073	1E-43	0.277526	[0.24-0.32] unit increase	GCKR	34906840	Trinder M	Atherosclerosis	5,153 British ancestry cases, 344,069 British ancestry controls	GCST90104007
rs1260326	phosphatidylethanolamine measurement	2	27508073	1E-11	0.0710223	[0.05-0.092] unit increase	GCKR	34503513	Harshfield EL	BMC Med	13,814 British ancestry individuals	GCST90060250
rs1260326	sphingomyelin measurement	2	27508073	3E-10	0.0770633	[0.053-0.101] unit decrease	GCKR	34503513	Harshfield EL	BMC Med	13,814 British ancestry individuals	GCST90060252
rs1260326	C-reactive protein measurement	2	27508073	9E-15	0.0865	[0.065-0.108] unit increase	GCKR	29878111	Kocarnik JM	Hum Mol Genet	15,895 Hispanic individuals, 12,817 African American individuals, 1,252 Asian or Oceanian ancestry individuals, 539 Native American ancestry individuals	GCST012480
rs1260326	sphingomyelin measurement	2	27508073	1E-26	0.0666	[0.054-0.079] unit increase	GCKR	34503513	Harshfield EL	BMC Med	5,662 Pakistani ancestry individuals	GCST90060700
rs1260326	triglyceride measurement	2	27508073	2E-10	0.0944626	[0.065-0.124] unit increase	GCKR	34503513	Harshfield EL	BMC Med	13,814 British ancestry individuals	GCST90060504
rs1260326	triglyceride measurement	2	27508073	2E-10	0.0969913	[0.067-0.127] unit increase	GCKR	34503513	Harshfield EL	BMC Med	13,814 British ancestry individuals	GCST90060473
rs1260326	triglyceride measurement	2	27508073	2E-12	0.106515	[0.077-0.136] unit increase	GCKR	34503513	Harshfield EL	BMC Med	13,814 British ancestry individuals	GCST90060468
rs1260326	triglyceride measurement	2	27508073	1E-11	0.101962	[0.073-0.131] unit increase	GCKR	34503513	Harshfield EL	BMC Med	13,814 British ancestry individuals	GCST90060466
rs1260326	triglyceride measurement	2	27508073	3E-10	0.0944012	[0.065-0.124] unit increase	GCKR	34503513	Harshfield EL	BMC Med	13,814 British ancestry individuals	GCST90060463
rs1260326	sphingomyelin measurement	2	27508073	1E-26	0.0725	[0.059-0.086] unit decrease	GCKR	34503513	Harshfield EL	BMC Med	5,662 Pakistani ancestry individuals	GCST90060640
rs1260326	diacylglycerol 34:3 measurement	2	27508073	3E-13	0.0795827	[0.058-0.101] unit increase	GCKR	34503513	Harshfield EL	BMC Med	13,814 British ancestry individuals	GCST90060177
rs1260326	diacylglycerol 34:1 measurement	2	27508073	2E-10	0.0690224	[0.048-0.09] unit increase	GCKR	34503513	Harshfield EL	BMC Med	13,814 British ancestry individuals	GCST90060179
rs1260326	diacylglycerol 34:2 measurement	2	27508073	1E-10	0.0687245	[0.048-0.09] unit increase	GCKR	34503513	Harshfield EL	BMC Med	13,814 British ancestry individuals	GCST90060178
rs1260326	sphingomyelin measurement	2	27508073	6E-18	0.105691	[0.082-0.13] unit decrease	GCKR	34503513	Harshfield EL	BMC Med	13,814 British ancestry individuals	GCST90060239
rs1260326	sphingomyelin measurement	2	27508073	2E-14	0.091337	[0.068-0.115] unit decrease	GCKR	34503513	Harshfield EL	BMC Med	13,814 British ancestry individuals	GCST90060229
rs1260326	sphingomyelin measurement	2	27508073	6E-18	0.102523	[0.079-0.126] unit decrease	GCKR	34503513	Harshfield EL	BMC Med	13,814 British ancestry individuals	GCST90060241
rs1260326	sphingomyelin measurement	2	27508073	4E-10	0.0706021	[0.049-0.093] unit decrease	GCKR	34503513	Harshfield EL	BMC Med	13,814 British ancestry individuals	GCST90060235
rs1260326	diacylglycerol 32.2 measurement	2	27508073	2E-13	0.0853598	[0.063-0.108] unit increase	GCKR	34503513	Harshfield EL	BMC Med	13,814 British ancestry individuals	GCST90060168
rs1260326	lysophosphatidylethanolamine measurement	2	27508073	1E-13	0.0814369	[0.06-0.103] unit increase	GCKR	34503513	Harshfield EL	BMC Med	13,814 British ancestry individuals	GCST90060137
rs1260326	diacylglycerol 44:7 measurement	2	27508073	6E-18	0.102061	[0.079-0.125] unit decrease	GCKR	34503513	Harshfield EL	BMC Med	13,814 British ancestry individuals	GCST90060240
rs1260326	phospholipid measurement, high density lipoprotein cholesterol measurement	2	27508073	7E-16	0.030729	[0.023-0.038] unit increase	GCKR	35213538	Richardson TG	PLoS Biol	115,082 European ancestry individuals	GCST90092827
rs1260326	cholesteryl esters:total lipids ratio, high density lipoprotein cholesterol measurement	2	27508073	7E-74	0.0729622	[0.065-0.081] unit decrease	GCKR	35213538	Richardson TG	PLoS Biol	115,082 European ancestry individuals	GCST90092847
rs1260326	low density lipoprotein cholesterol measurement, lipid measurement	2	27508073	5E-19	0.0372393	[0.029-0.045] unit increase	GCKR	35213538	Richardson TG	PLoS Biol	115,082 European ancestry individuals	GCST90092862
rs1260326	triglyceride measurement, low density lipoprotein cholesterol measurement	2	27508073	2E-140	0.104037	[0.096-0.112] unit increase	GCKR	35213538	Richardson TG	PLoS Biol	115,082 European ancestry individuals	GCST90092890
rs1260326	low density lipoprotein particle size measurement	2	27508073	4E-21	0.0387976	[0.031-0.047] unit decrease	GCKR	35213538	Richardson TG	PLoS Biol	115,082 European ancestry individuals	GCST90092889
rs1260326	low density lipoprotein cholesterol measurement, phospholipid measurement	2	27508073	6E-20	0.0385077	[0.03-0.047] unit increase	GCKR	35213538	Richardson TG	PLoS Biol	115,082 European ancestry individuals	GCST90092888
rs1260326	total cholesterol measurement, low density lipoprotein cholesterol measurement	2	27508073	8E-41	0.0565467	[0.048-0.065] unit increase	GCKR	35213538	Richardson TG	PLoS Biol	115,082 European ancestry individuals	GCST90092904
rs1260326	cholesteryl ester measurement, low density lipoprotein cholesterol measurement	2	27508073	6E-55	0.0659301	[0.058-0.074] unit increase	GCKR	35213538	Richardson TG	PLoS Biol	115,082 European ancestry individuals	GCST90092906
rs1260326	cholesterol:total lipids ratio, low density lipoprotein cholesterol measurement	2	27508073	0.00000005	0.0230705	[0.015-0.031] unit decrease	GCKR	35213538	Richardson TG	PLoS Biol	115,082 European ancestry individuals	GCST90092905
rs1260326	testosterone measurement	2	27508073	5E-18	0.0293367	[0.023-0.036] unit decrease	GCKR	35192695	Haas CB	Endocrinology	182,648 European ancestry individuals	GCST90104272
rs1260326	apolipoprotein A 1 measurement	2	27508073	2E-24	0.0394151	[0.032-0.047] unit increase	GCKR	35213538	Richardson TG	PLoS Biol	115,082 European ancestry individuals	GCST90092808
rs148608463	free cholesterol measurement, intermediate density lipoprotein measurement	12	120975224	1E-11	0.0284828	[0.02-0.037] unit decrease	HNF1A-AS1	35213538	Richardson TG	PLoS Biol	115,082 European ancestry individuals	GCST90092835
rs1260326	free cholesterol:total lipids ratio, intermediate density lipoprotein measurement	2	27508073	2E-38	0.054334	[0.046-0.063] unit decrease	GCKR	35213538	Richardson TG	PLoS Biol	115,082 European ancestry individuals	GCST90092836
rs1260326	total cholesterol measurement, low density lipoprotein cholesterol measurement	2	27508073	2E-14	0.031895	[0.024-0.04] unit increase	GCKR	35213538	Richardson TG	PLoS Biol	115,082 European ancestry individuals	GCST90092856
rs1260326	triglycerides:total lipids ratio, high density lipoprotein cholesterol measurement	2	27508073	2E-72	0.0714624	[0.064-0.079] unit increase	GCKR	35213538	Richardson TG	PLoS Biol	115,082 European ancestry individuals	GCST90092855
rs1260326	very low density lipoprotein cholesterol measurement, phospholipid measurement	2	27508073	9E-108	0.0895839	[0.082-0.098] unit increase	GCKR	35213538	Richardson TG	PLoS Biol	115,082 European ancestry individuals	GCST90092876
rs1260326	very low density lipoprotein cholesterol measurement, phospholipids:total lipids ratio	2	27508073	1E-51	0.0618646	[0.054-0.07] unit increase	GCKR	35213538	Richardson TG	PLoS Biol	115,071 European ancestry individuals	GCST90092877
rs1260326	lipid measurement, high density lipoprotein cholesterol measurement	2	27508073	4E-32	0.0461811	[0.039-0.054] unit increase	GCKR	35213538	Richardson TG	PLoS Biol	115,082 European ancestry individuals	GCST90092898
rs1260326	triglyceride measurement, low density lipoprotein cholesterol measurement	2	27508073	1E-153	0.108602	[0.1-0.12] unit increase	GCKR	35213538	Richardson TG	PLoS Biol	115,082 European ancestry individuals	GCST90092914
rs1260326	cholesteryl esters:total lipids ratio, intermediate density lipoprotein measurement	2	27508073	4E-35	0.0508185	[0.043-0.059] unit decrease	GCKR	35213538	Richardson TG	PLoS Biol	115,082 European ancestry individuals	GCST90092834
rs1260326	high density lipoprotein cholesterol measurement	2	27508073	4E-12	0.0256281	[0.018-0.033] unit decrease	GCKR	35213538	Richardson TG	PLoS Biol	115,082 European ancestry individuals	GCST90092851
rs1260326	very low density lipoprotein cholesterol measurement, cholesteryl esters:total lipids ratio	2	27508073	4E-62	0.0671407	[0.059-0.075] unit decrease	GCKR	35213538	Richardson TG	PLoS Biol	115,071 European ancestry individuals	GCST90092871
rs1260326	cholesteryl ester measurement, very low density lipoprotein cholesterol measurement	2	27508073	4E-68	0.0725852	[0.064-0.081] unit increase	GCKR	35213538	Richardson TG	PLoS Biol	115,082 European ancestry individuals	GCST90092870
rs1260326	very low density lipoprotein cholesterol measurement, cholesterol:total lipids ratio	2	27508073	8E-37	0.0522503	[0.044-0.06] unit decrease	GCKR	35213538	Richardson TG	PLoS Biol	115,071 European ancestry individuals	GCST90092869
rs1260326	phospholipids:total lipids ratio, high density lipoprotein cholesterol measurement	2	27508073	2E-18	0.0351748	[0.027-0.043] unit increase	GCKR	35213538	Richardson TG	PLoS Biol	115,082 European ancestry individuals	GCST90092901
rs1260326	low density lipoprotein cholesterol measurement, phospholipids:total lipids ratio	2	27508073	3E-47	0.060574	[0.052-0.069] unit decrease	GCKR	35213538	Richardson TG	PLoS Biol	115,082 European ancestry individuals	GCST90092913
rs1260326	low density lipoprotein cholesterol measurement, phospholipid measurement	2	27508073	3E-39	0.0553573	[0.047-0.064] unit increase	GCKR	35213538	Richardson TG	PLoS Biol	115,082 European ancestry individuals	GCST90092912
rs1260326	low density lipoprotein cholesterol measurement, lipid measurement	2	27508073	3E-47	0.0610287	[0.053-0.069] unit increase	GCKR	35213538	Richardson TG	PLoS Biol	115,082 European ancestry individuals	GCST90092910
rs1260326	low density lipoprotein cholesterol measurement	2	27508073	5E-34	0.0514519	[0.043-0.06] unit increase	GCKR	35213538	Richardson TG	PLoS Biol	115,082 European ancestry individuals	GCST90092911
rs1260326	sex hormone-binding globulin measurement	2	27508073	2E-115	0.0743767	[0.068-0.081] unit decrease	GCKR	35192695	Haas CB	Endocrinology	196,901 European ancestry individuals	GCST90104273
rs1260326	lipid measurement, high density lipoprotein cholesterol measurement	2	27508073	4E-12	0.0256137	[0.018-0.033] unit decrease	GCKR	35213538	Richardson TG	PLoS Biol	115,082 European ancestry individuals	GCST90092850
rs1260326	total cholesterol measurement, very low density lipoprotein cholesterol measurement	2	27508073	3E-88	0.0820347	[0.074-0.09] unit increase	GCKR	35213538	Richardson TG	PLoS Biol	115,082 European ancestry individuals	GCST90092868
rs1260326	triglyceride measurement, low density lipoprotein cholesterol measurement	2	27508073	1E-128	0.0995963	[0.092-0.108] unit increase	GCKR	35213538	Richardson TG	PLoS Biol	115,082 European ancestry individuals	GCST90092866
rs1260326	triglycerides:total lipids ratio, low density lipoprotein cholesterol measurement	2	27508073	5E-58	0.065774	[0.058-0.074] unit increase	GCKR	35213538	Richardson TG	PLoS Biol	115,082 European ancestry individuals	GCST90092867
rs1260326	triglycerides:total lipids ratio, low density lipoprotein cholesterol measurement	2	27508073	4E-54	0.0639998	[0.056-0.072] unit increase	GCKR	35213538	Richardson TG	PLoS Biol	115,082 European ancestry individuals	GCST90092915
rs1260326	high density lipoprotein particle size measurement	2	27508073	4E-24	0.0378301	[0.031-0.045] unit decrease	GCKR	35213538	Richardson TG	PLoS Biol	115,082 European ancestry individuals	GCST90092828
rs1260326	cholesterol:total lipids ratio, low density lipoprotein cholesterol measurement	2	27508073	2E-21	0.0389029	[0.031-0.047] unit decrease	GCKR	35213538	Richardson TG	PLoS Biol	115,082 European ancestry individuals	GCST90092857
rs1260326	free cholesterol measurement, very low density lipoprotein cholesterol measurement	2	27508073	4E-105	0.0886548	[0.081-0.097] unit increase	GCKR	35213538	Richardson TG	PLoS Biol	115,082 European ancestry individuals	GCST90092872
rs1260326	cholesteryl esters:total lipids ratio, high density lipoprotein cholesterol measurement	2	27508073	2E-53	0.062678	[0.055-0.071] unit decrease	GCKR	35213538	Richardson TG	PLoS Biol	115,082 European ancestry individuals	GCST90092895
rs1260326	free cholesterol measurement, high density lipoprotein cholesterol measurement	2	27508073	1E-17	0.0328273	[0.025-0.04] unit increase	GCKR	35213538	Richardson TG	PLoS Biol	115,082 European ancestry individuals	GCST90092896
rs1260326	low density lipoprotein cholesterol measurement, cholesteryl esters:total lipids ratio	2	27508073	2E-61	0.0694059	[0.061-0.078] unit increase	GCKR	35213538	Richardson TG	PLoS Biol	115,082 European ancestry individuals	GCST90092907
rs1260326	triglyceride measurement, high density lipoprotein cholesterol measurement	2	27508073	1E-123	0.0975113	[0.089-0.106] unit increase	GCKR	35213538	Richardson TG	PLoS Biol	115,082 European ancestry individuals	GCST90092829
rs1260326	triglyceride measurement, intermediate density lipoprotein measurement	2	27508073	2E-115	0.0939772	[0.086-0.102] unit increase	GCKR	35213538	Richardson TG	PLoS Biol	115,082 European ancestry individuals	GCST90092841
rs1260326	free cholesterol:total lipids ratio, high density lipoprotein cholesterol measurement	2	27508073	2E-42	0.0535059	[0.046-0.061] unit decrease	GCKR	35213538	Richardson TG	PLoS Biol	115,082 European ancestry individuals	GCST90092849
rs1260326	free cholesterol measurement, high density lipoprotein cholesterol measurement	2	27508073	4E-18	0.0320993	[0.025-0.039] unit decrease	GCKR	35213538	Richardson TG	PLoS Biol	115,082 European ancestry individuals	GCST90092848
rs1260326	low density lipoprotein cholesterol measurement, phospholipids:total lipids ratio	2	27508073	1E-46	0.0603469	[0.052-0.069] unit decrease	GCKR	35213538	Richardson TG	PLoS Biol	115,082 European ancestry individuals	GCST90092865
rs1260326	cholesterol:total lipids ratio, high density lipoprotein cholesterol measurement	2	27508073	1E-44	0.0562519	[0.048-0.064] unit decrease	GCKR	35213538	Richardson TG	PLoS Biol	115,082 European ancestry individuals	GCST90092893
rs1260326	cholesteryl ester measurement, high density lipoprotein cholesterol measurement	2	27508073	0.000000002	0.0234449	[0.016-0.031] unit increase	GCKR	35213538	Richardson TG	PLoS Biol	115,082 European ancestry individuals	GCST90092894
rs1260326	low density lipoprotein cholesterol measurement, free cholesterol:total lipids ratio	2	27508073	2E-114	0.0913448	[0.083-0.099] unit decrease	GCKR	35213538	Richardson TG	PLoS Biol	115,082 European ancestry individuals	GCST90092909
rs10745925	glucoside xylosyltransferase 1 measurement	12	101825121	3E-40	0.35	[-0.29--0.41] unit decrease	GNPTAB	29875488	Sun BB	Nature	3,301 European ancestry individuals	GCST90241271
rs1260326	lipid measurement, high density lipoprotein cholesterol measurement	2	27508073	2E-10	0.024187	[0.017-0.032] unit increase	GCKR	35213538	Richardson TG	PLoS Biol	115,082 European ancestry individuals	GCST90092825
rs1260326	cholesterol:total lipids ratio, high density lipoprotein cholesterol measurement	2	27508073	2E-81	0.0757245	[0.068-0.083] unit decrease	GCKR	35213538	Richardson TG	PLoS Biol	115,082 European ancestry individuals	GCST90092845
rs1260326	cholesteryl ester measurement, high density lipoprotein cholesterol measurement	2	27508073	2E-27	0.0405179	[0.033-0.048] unit decrease	GCKR	35213538	Richardson TG	PLoS Biol	115,082 European ancestry individuals	GCST90092846
rs1260326	low density lipoprotein cholesterol measurement, free cholesterol:total lipids ratio	2	27508073	4E-122	0.0939994	[0.086-0.102] unit decrease	GCKR	35213538	Richardson TG	PLoS Biol	115,082 European ancestry individuals	GCST90092861
rs1260326	cholesteryl ester measurement, low density lipoprotein cholesterol measurement	2	27508073	2E-32	0.049884	[0.042-0.058] unit increase	GCKR	35213538	Richardson TG	PLoS Biol	115,082 European ancestry individuals	GCST90092884
rs1260326	low density lipoprotein cholesterol measurement, lipid measurement	2	27508073	1E-27	0.0458029	[0.038-0.054] unit increase	GCKR	35213538	Richardson TG	PLoS Biol	115,082 European ancestry individuals	GCST90092886
rs1260326	high density lipoprotein cholesterol measurement	2	27508073	1E-41	0.0535299	[0.046-0.061] unit increase	GCKR	35213538	Richardson TG	PLoS Biol	115,082 European ancestry individuals	GCST90092826
rs1260326	cholesterol:total lipids ratio, intermediate density lipoprotein measurement	2	27508073	9E-51	0.0614012	[0.053-0.069] unit decrease	GCKR	35213538	Richardson TG	PLoS Biol	115,082 European ancestry individuals	GCST90092832
rs1260326	total cholesterol measurement, high density lipoprotein cholesterol measurement	2	27508073	3E-25	0.0385761	[0.031-0.046] unit decrease	GCKR	35213538	Richardson TG	PLoS Biol	115,082 European ancestry individuals	GCST90092844
rs1260326	triglycerides:total lipids ratio, intermediate density lipoprotein measurement	2	27508073	3E-82	0.0777125	[0.07-0.086] unit increase	GCKR	35213538	Richardson TG	PLoS Biol	115,082 European ancestry individuals	GCST90092842
rs1260326	low density lipoprotein cholesterol measurement, cholesteryl esters:total lipids ratio	2	27508073	9E-36	0.0528011	[0.045-0.061] unit increase	GCKR	35213538	Richardson TG	PLoS Biol	115,082 European ancestry individuals	GCST90092859
rs1260326	cholesteryl ester measurement, low density lipoprotein cholesterol measurement	2	27508073	1E-21	0.0399934	[0.032-0.048] unit increase	GCKR	35213538	Richardson TG	PLoS Biol	115,082 European ancestry individuals	GCST90092858
rs1260326	triglyceride measurement, very low density lipoprotein cholesterol measurement	2	27508073	3E-109	0.0900044	[0.082-0.098] unit increase	GCKR	35213538	Richardson TG	PLoS Biol	115,082 European ancestry individuals	GCST90092878
rs1260326	fatty acid measurement, linoleic acid measurement	2	27508073	2E-89	0.0815217	[0.074-0.089] unit decrease	GCKR	35213538	Richardson TG	PLoS Biol	115,006 European ancestry individuals	GCST90092881
rs1260326	triglyceride measurement, high density lipoprotein cholesterol measurement	2	27508073	3E-120	0.096479	[0.088-0.105] unit increase	GCKR	35213538	Richardson TG	PLoS Biol	115,082 European ancestry individuals	GCST90092902
rs1260326	triglycerides:total lipids ratio, high density lipoprotein cholesterol measurement	2	27508073	4E-62	0.0670472	[0.059-0.075] unit increase	GCKR	35213538	Richardson TG	PLoS Biol	115,082 European ancestry individuals	GCST90092903
rs1260326	choline measurement	2	27508073	9E-60	0.0645994	[0.057-0.072] unit increase	GCKR	35213538	Richardson TG	PLoS Biol	115,006 European ancestry individuals	GCST90092812
rs1260326	triglyceride measurement, high density lipoprotein cholesterol measurement	2	27508073	2E-48	0.0585941	[0.051-0.066] unit increase	GCKR	35213538	Richardson TG	PLoS Biol	115,082 European ancestry individuals	GCST90092854
rs1260326	phospholipids:total lipids ratio, high density lipoprotein cholesterol measurement	2	27508073	2E-53	0.0626845	[0.055-0.071] unit increase	GCKR	35213538	Richardson TG	PLoS Biol	115,082 European ancestry individuals	GCST90092853
rs1260326	very low density lipoprotein cholesterol measurement, lipid measurement	2	27508073	2E-106	0.0891439	[0.081-0.097] unit increase	GCKR	35213538	Richardson TG	PLoS Biol	115,082 European ancestry individuals	GCST90092874
rs1260326	very low density lipoprotein cholesterol measurement	2	27508073	4E-111	0.0910186	[0.083-0.099] unit increase	GCKR	35213538	Richardson TG	PLoS Biol	115,082 European ancestry individuals	GCST90092875
rs1260326	phospholipid measurement, high density lipoprotein cholesterol measurement	2	27508073	5E-42	0.0535293	[0.046-0.061] unit increase	GCKR	35213538	Richardson TG	PLoS Biol	115,082 European ancestry individuals	GCST90092900
rs1260326	very low density lipoprotein cholesterol measurement, cholesteryl esters:total lipids ratio	2	27508073	2E-91	0.0800727	[0.072-0.088] unit decrease	GCKR	35213538	Richardson TG	PLoS Biol	115,082 European ancestry individuals	GCST90092919
rs1260326	very low density lipoprotein cholesterol measurement, free cholesterol:total lipids ratio	2	27508073	4E-59	0.0650849	[0.057-0.073] unit decrease	GCKR	35213538	Richardson TG	PLoS Biol	115,082 European ancestry individuals	GCST90092921
rs1260326	total cholesterol measurement	2	27508073	2E-21	0.0398589	[0.032-0.048] unit increase	GCKR	35213538	Richardson TG	PLoS Biol	115,082 European ancestry individuals	GCST90092930
rs1260326	triglyceride:HDL cholesterol ratio	2	27508073	1E-246	0.1076	[0.1-0.11] unit increase	GCKR	38200128	Oliveri A	Nat Genet	402,398 European ancestry individuals	GCST90295949
rs1260326	fatty acid measurement	2	27508073	2E-105	0.0880817	[0.08-0.096] unit increase	GCKR	35213538	Richardson TG	PLoS Biol	115,006 European ancestry individuals	GCST90092929
rs1260326	phospholipid measurement	2	27508073	7E-78	0.0744097	[0.067-0.082] unit increase	GCKR	35213538	Richardson TG	PLoS Biol	115,006 European ancestry individuals	GCST90092938
rs1260326	fatty acid measurement	2	27508073	4E-117	0.0928958	[0.085-0.101] unit decrease	GCKR	35213538	Richardson TG	PLoS Biol	115,006 European ancestry individuals	GCST90092940
rs1260326	triglyceride measurement, high density lipoprotein cholesterol measurement	2	27508073	1E-151	0.106758	[0.099-0.115] unit increase	GCKR	35213538	Richardson TG	PLoS Biol	115,082 European ancestry individuals	GCST90092954
rs1260326	triglyceride:HDL cholesterol ratio	2	27508073	8E-11	0.116	[0.083-0.149] unit increase	GCKR	38200128	Oliveri A	Nat Genet	8,158 South Asian ancestry individuals	GCST90295954
rs1260326	very low density lipoprotein cholesterol measurement, cholesteryl esters:total lipids ratio	2	27508073	8E-44	0.0577308	[0.05-0.066] unit decrease	GCKR	35213538	Richardson TG	PLoS Biol	115,082 European ancestry individuals	GCST90092971
rs1260326	cholesteryl ester measurement, very low density lipoprotein cholesterol measurement	2	27508073	3E-48	0.0613229	[0.053-0.07] unit increase	GCKR	35213538	Richardson TG	PLoS Biol	115,082 European ancestry individuals	GCST90092970
rs1260326	free cholesterol measurement, very low density lipoprotein cholesterol measurement	2	27508073	1E-73	0.0758241	[0.068-0.084] unit increase	GCKR	35213538	Richardson TG	PLoS Biol	115,082 European ancestry individuals	GCST90092998
rs1260326	cholesteryl ester measurement, very low density lipoprotein cholesterol measurement	2	27508073	1E-32	0.0501775	[0.042-0.058] unit increase	GCKR	35213538	Richardson TG	PLoS Biol	115,082 European ancestry individuals	GCST90092997
rs1260326	very low density lipoprotein cholesterol measurement	2	27508073	1E-49	0.0622716	[0.054-0.071] unit increase	GCKR	35213538	Richardson TG	PLoS Biol	115,082 European ancestry individuals	GCST90092996
rs1260326	lipid measurement, high density lipoprotein cholesterol measurement	2	27508073	1E-44	0.0531173	[0.046-0.061] unit decrease	GCKR	35213538	Richardson TG	PLoS Biol	115,082 European ancestry individuals	GCST90093010
rs1260326	total cholesterol measurement, very low density lipoprotein cholesterol measurement	2	27508073	1E-87	0.081656	[0.074-0.09] unit increase	GCKR	35213538	Richardson TG	PLoS Biol	115,082 European ancestry individuals	GCST90093016
rs1260326	very low density lipoprotein cholesterol measurement, cholesterol:total lipids ratio	2	27508073	4E-82	0.0773756	[0.069-0.085] unit decrease	GCKR	35213538	Richardson TG	PLoS Biol	114,160 European ancestry individuals	GCST90093017
rs1260326	cholesteryl ester measurement, very low density lipoprotein cholesterol measurement	2	27508073	1E-74	0.0758474	[0.068-0.084] unit increase	GCKR	35213538	Richardson TG	PLoS Biol	115,082 European ancestry individuals	GCST90093018
rs1260326	very low density lipoprotein cholesterol measurement, phospholipid measurement	2	27508073	3E-31	0.04814	[0.04-0.056] unit increase	GCKR	35213538	Richardson TG	PLoS Biol	115,082 European ancestry individuals	GCST90093036
rs1260326	very low density lipoprotein cholesterol measurement	2	27508073	4E-25	0.0429408	[0.035-0.051] unit increase	GCKR	35213538	Richardson TG	PLoS Biol	115,082 European ancestry individuals	GCST90093035
rs1260326	urolithiasis	2	27508073	4E-13	0.10490457	[0.077-0.133] unit decrease	GCKR	34594039	Sakaue S	Nat Genet	11,699 East Asian ancestry cases, 167,027 East Asian ancestry controls	GCST90018715
rs1260326	cholesteryl ester measurement, chylomicron measurement, very low density lipoprotein cholesterol measurement	2	27508073	3E-106	0.0890692	[0.081-0.097] unit increase	GCKR	35213538	Richardson TG	PLoS Biol	115,082 European ancestry individuals	GCST90093042
rs1260326	type 2 diabetes mellitus	2	27508073	6E-29	0.071	[0.058-0.084] unit increase	GCKR	34594039	Sakaue S	Nat Genet	38,841 European ancestry cases, 451,248 European ancestry controls, 45,383 East Asian ancestry cases, 132,032 East Asian ancestry controls	GCST90018926
rs1260326	coronary artery disease, factor VII measurement	2	27508073	4E-30			GCKR	35285134	Temprano-Sagrera G	J Thromb Haemost	172,122 European, South Asian or East Asian CAD cases, 566,864 European, South Asian or East Asian CAD controls, 27,495 European or African American individuals with measurements	GCST90129542
rs148608463	coronary artery disease, factor VII measurement	12	120975224	3E-12			HNF1A-AS1	35285134	Temprano-Sagrera G	J Thromb Haemost	172,122 European, South Asian or East Asian CAD cases, 566,864 European, South Asian or East Asian CAD controls, 27,495 European or African American individuals with measurements	GCST90129542
rs1260326	urolithiasis	2	27508073	6E-17	0.0965	[0.074-0.119] unit decrease	GCKR	34594039	Sakaue S	Nat Genet	6,223 European ancestry cases, 482,123 European ancestry controls, 11,699 East Asian ancestry cases, 167,027 East Asian ancestry controls	GCST90018935
rs148608463	fibrinogen measurement, coronary artery disease	12	120975224	2E-12			HNF1A-AS1	35285134	Temprano-Sagrera G	J Thromb Haemost	172,122 European, South Asian or East Asian CAD cases, 566,864 European, South Asian or East Asian CAD controls, 120,246 European ancestry individuals with measurements	GCST90129546
rs148608463	factor VIII measurement, coronary artery disease	12	120975224	3E-12			HNF1A-AS1	35285134	Temprano-Sagrera G	J Thromb Haemost	172,122 European, South Asian or East Asian CAD cases, 566,864 European, South Asian or East Asian CAD controls, 32,610 European, African American, East Asian, South Asian or Hispanic individuals with measurements	GCST90129543
rs148608463	factor XI measurement, coronary artery disease	12	120975224	3E-12			HNF1A-AS1	35285134	Temprano-Sagrera G	J Thromb Haemost	172,122 European, South Asian or East Asian CAD cases, 566,864 European, South Asian or East Asian CAD controls, 16,169 European ancestry individuals with measurements	GCST90129545
rs1260326	Ischemic stroke, factor VII measurement	2	27508073	1E-30			GCKR	35285134	Temprano-Sagrera G	J Thromb Haemost	27,495 European or African American individuals with measurements, 60,341 European, African American, East Asian, South Asian, mixed Asian or Latin American ischemic stroke cases, 454,450 European, African American, East Asian, South Asian, mixed Asian or Latin American ischemic stroke controls	GCST90129549
rs1260326	alkaline phosphatase measurement	2	27508073	2E-99	0.043	[0.039-0.047] unit decrease	GCKR	34594039	Sakaue S	Nat Genet	344,292 European ancestry individuals, 118,886 East Asian ancestry individuals	GCST90018942
rs1260326	fibrinogen measurement, factor VII measurement	2	27508073	1E-32			GCKR	35285134	Temprano-Sagrera G	J Thromb Haemost	120,246 European ancestry individuals with fibrinogen measurements, 27,495 European or African American individuals with factor VII measurements	GCST90129557
rs1260326	serum albumin measurement	2	27508073	2E-168	0.058	[0.054-0.062] unit decrease	GCKR	34594039	Sakaue S	Nat Genet	315,268 European ancestry individuals, 120,539 East Asian ancestry individuals	GCST90018945
rs148608463	von Willebrand factor measurement, coronary artery disease	12	120975224	3E-12			HNF1A-AS1	35285134	Temprano-Sagrera G	J Thromb Haemost	172,122 European, South Asian or East Asian CAD cases, 566,864 European, South Asian or East Asian CAD controls, 46,354 European, African American or Hispanic individuals with measurements	GCST90129544
rs1260326	factor XI measurement, fibrinogen measurement, tissue plasminogen activator measurement, factor VII measurement	2	27508073	8E-37			GCKR	35285134	Temprano-Sagrera G	J Thromb Haemost	120,246 European ancestry individuals with fibrinogen measurements, 27,495 European or African American individuals with factor VII measurements, 16,169 European ancestry individuals with factor XI measurements, 26,929 European ancestry individuals with tPA measurements	GCST90129560
rs1260326	venous thromboembolism, factor VII measurement	2	27508073	6E-30			GCKR	35285134	Temprano-Sagrera G	J Thromb Haemost	27,495 European or African American individuals with measurements, 30,234 European or African American VTE cases, 172,122 European or African American VTE controls	GCST90129535
rs1260326	testosterone measurement	2	27508073	0.0000004	0.0253646	[0.016-0.035] unit decrease	GCKR	35192695	Haas CB	Endocrinology	84,003 European ancestry individuals	GCST90104276
rs1260326	very low density lipoprotein cholesterol measurement, phospholipid measurement	2	27508073	5E-49	0.0619596	[0.054-0.07] unit increase	GCKR	35213538	Richardson TG	PLoS Biol	115,082 European ancestry individuals	GCST90092924
rs1260326	phospholipid measurement	2	27508073	2E-61	0.0652765	[0.058-0.073] unit increase	GCKR	35213538	Richardson TG	PLoS Biol	115,006 European ancestry individuals	GCST90092937
rs1260326	fatty acid measurement	2	27508073	4E-162	0.109743	[0.1-0.12] unit decrease	GCKR	35213538	Richardson TG	PLoS Biol	115,006 European ancestry individuals	GCST90092935
rs1260326	phospholipid measurement, high density lipoprotein cholesterol measurement	2	27508073	3E-135	0.103413	[0.095-0.112] unit increase	GCKR	35213538	Richardson TG	PLoS Biol	115,082 European ancestry individuals	GCST90092952
rs1260326	triglyceride measurement, low density lipoprotein cholesterol measurement	2	27508073	8E-145	0.104733	[0.097-0.113] unit increase	GCKR	35213538	Richardson TG	PLoS Biol	115,082 European ancestry individuals	GCST90092966
rs1260326	low density lipoprotein cholesterol measurement, phospholipids:total lipids ratio	2	27508073	2E-87	0.0835214	[0.075-0.092] unit decrease	GCKR	35213538	Richardson TG	PLoS Biol	115,082 European ancestry individuals	GCST90092965
rs1260326	total cholesterol measurement, high density lipoprotein cholesterol measurement	2	27508073	3E-54	0.059043	[0.052-0.067] unit decrease	GCKR	35213538	Richardson TG	PLoS Biol	115,082 European ancestry individuals	GCST90093004
rs1260326	triglyceride measurement, very low density lipoprotein cholesterol measurement	2	27508073	8E-120	0.0937141	[0.086-0.102] unit increase	GCKR	35213538	Richardson TG	PLoS Biol	115,082 European ancestry individuals	GCST90093026
rs1260326	triglycerides:total lipids ratio, very low density lipoprotein cholesterol measurement	2	27508073	5E-70	0.0722331	[0.064-0.08] unit increase	GCKR	35213538	Richardson TG	PLoS Biol	114,160 European ancestry individuals	GCST90093027
rs1260326	free cholesterol measurement, very low density lipoprotein cholesterol measurement	2	27508073	4E-33	0.0505425	[0.042-0.059] unit increase	GCKR	35213538	Richardson TG	PLoS Biol	115,082 European ancestry individuals	GCST90092920
rs1260326	sex hormone-binding globulin measurement	2	27508073	1E-61	0.0788036	[0.069-0.088] unit decrease	GCKR	35192695	Haas CB	Endocrinology	92,911 European ancestry individuals	GCST90104277
rs1260326	triglycerides:total lipids ratio, very low density lipoprotein cholesterol measurement	2	27508073	5E-75	0.0728815	[0.065-0.081] unit increase	GCKR	35213538	Richardson TG	PLoS Biol	115,082 European ancestry individuals	GCST90092927
rs1260326	sex hormone-binding globulin measurement	2	27508073	1E-118	23.157	z score decrease	GCKR	35192695	Haas CB	Endocrinology	4,522 African ancestry individuals, 196,901 European ancestry individuals	GCST90104297
rs1260326	cholesterol:total lipids ratio, high density lipoprotein cholesterol measurement	2	27508073	4E-38	0.0535061	[0.045-0.062] unit decrease	GCKR	35213538	Richardson TG	PLoS Biol	115,082 European ancestry individuals	GCST90092945
rs1260326	cholesteryl esters:total lipids ratio, high density lipoprotein cholesterol measurement	2	27508073	2E-34	0.0504016	[0.042-0.058] unit decrease	GCKR	35213538	Richardson TG	PLoS Biol	115,082 European ancestry individuals	GCST90092947
rs1260326	cholesteryl ester measurement, high density lipoprotein cholesterol measurement	2	27508073	1E-71	0.0757393	[0.067-0.084] unit increase	GCKR	35213538	Richardson TG	PLoS Biol	115,082 European ancestry individuals	GCST90092946
rs1260326	cholesteryl ester measurement, low density lipoprotein cholesterol measurement	2	27508073	2E-44	0.0589652	[0.051-0.067] unit increase	GCKR	35213538	Richardson TG	PLoS Biol	115,082 European ancestry individuals	GCST90092958
rs1260326	very low density lipoprotein cholesterol measurement, free cholesterol:total lipids ratio	2	27508073	4E-72	0.0719562	[0.064-0.08] unit decrease	GCKR	35213538	Richardson TG	PLoS Biol	115,082 European ancestry individuals	GCST90092973
rs1260326	free cholesterol measurement, very low density lipoprotein cholesterol measurement	2	27508073	4E-33	0.050513	[0.042-0.059] unit increase	GCKR	35213538	Richardson TG	PLoS Biol	115,082 European ancestry individuals	GCST90092972
rs1260326	very low density lipoprotein cholesterol measurement, lipid measurement	2	27508073	4E-99	0.0878763	[0.08-0.096] unit increase	GCKR	35213538	Richardson TG	PLoS Biol	115,082 European ancestry individuals	GCST90092974
rs1260326	triglyceride measurement	2	27508073	9E-134	0.100041	[0.092-0.108] unit increase	GCKR	35213538	Richardson TG	PLoS Biol	115,082 European ancestry individuals	GCST90092992
rs1260326	valine measurement	2	27508073	4E-36	0.051522	[0.043-0.06] unit increase	GCKR	35213538	Richardson TG	PLoS Biol	115,052 European ancestry individuals	GCST90092995
rs1260326	fatty acid measurement	2	27508073	5E-23	0.0395183	[0.032-0.047] unit decrease	GCKR	35213538	Richardson TG	PLoS Biol	115,006 European ancestry individuals	GCST90092994
rs1260326	free cholesterol measurement, high density lipoprotein cholesterol measurement	2	27508073	5E-76	0.0725692	[0.065-0.08] unit decrease	GCKR	35213538	Richardson TG	PLoS Biol	115,082 European ancestry individuals	GCST90093008
rs1260326	very low density lipoprotein cholesterol measurement, phospholipid measurement	2	27508073	2E-100	0.0864923	[0.079-0.094] unit increase	GCKR	35213538	Richardson TG	PLoS Biol	115,082 European ancestry individuals	GCST90093024
rs1260326	serum albumin measurement	2	27508073	8E-49	0.0556682	[0.048-0.063] unit decrease	GCKR	34594039	Sakaue S	Nat Genet	120,539 East Asian ancestry individuals	GCST90018725
rs1260326	chylomicron measurement, very low density lipoprotein cholesterol measurement, free cholesterol:total lipids ratio	2	27508073	4E-13	0.0305836	[0.022-0.039] unit decrease	GCKR	35213538	Richardson TG	PLoS Biol	111,638 European ancestry individuals	GCST90093045
rs1260326	free cholesterol measurement, chylomicron measurement, very low density lipoprotein cholesterol measurement	2	27508073	3E-104	0.0879509	[0.08-0.096] unit increase	GCKR	35213538	Richardson TG	PLoS Biol	115,082 European ancestry individuals	GCST90093044
rs1260326	sex hormone-binding globulin measurement	2	27508073	4E-30	0.0787931	[0.065-0.092] unit decrease	GCKR	35192695	Haas CB	Endocrinology	43,477 European ancestry individuals	GCST90104281
rs1260326	omega-6 polyunsaturated fatty acid measurement	2	27508073	1E-55	0.064724	[0.057-0.073] unit increase	GCKR	35213538	Richardson TG	PLoS Biol	115,006 European ancestry individuals	GCST90092933
rs1260326	fatty acid measurement	2	27508073	3E-60	0.066446	[0.058-0.074] unit decrease	GCKR	35213538	Richardson TG	PLoS Biol	115,006 European ancestry individuals	GCST90092934
rs1260326	high density lipoprotein cholesterol measurement	2	27508073	9E-24	0.0390425	[0.031-0.047] unit increase	GCKR	35213538	Richardson TG	PLoS Biol	115,082 European ancestry individuals	GCST90092899
rs1260326	low density lipoprotein cholesterol measurement, cholesteryl esters:total lipids ratio	2	27508073	1E-74	0.0770359	[0.069-0.085] unit increase	GCKR	35213538	Richardson TG	PLoS Biol	115,082 European ancestry individuals	GCST90092959
rs1260326	triglycerides:total lipids ratio, very low density lipoprotein cholesterol measurement	2	27508073	2E-66	0.0700247	[0.062-0.078] unit increase	GCKR	35213538	Richardson TG	PLoS Biol	115,082 European ancestry individuals	GCST90092979
rs1260326	fatty acid measurement	2	27508073	2E-144	0.106394	[0.098-0.115] unit increase	GCKR	35213538	Richardson TG	PLoS Biol	115,006 European ancestry individuals	GCST90092980
rs1260326	very low density lipoprotein cholesterol measurement, lipid measurement	2	27508073	4E-102	0.0885351	[0.08-0.097] unit increase	GCKR	35213538	Richardson TG	PLoS Biol	115,082 European ancestry individuals	GCST90092999
rs1260326	phospholipid measurement, high density lipoprotein cholesterol measurement	2	27508073	7E-48	0.055096	[0.048-0.063] unit decrease	GCKR	35213538	Richardson TG	PLoS Biol	115,082 European ancestry individuals	GCST90093012
rs1260326	phospholipids:total lipids ratio, high density lipoprotein cholesterol measurement	2	27508073	1E-47	0.056206	[0.049-0.064] unit decrease	GCKR	35213538	Richardson TG	PLoS Biol	115,056 European ancestry individuals	GCST90093013
rs1260326	triglycerides:total lipids ratio, very low density lipoprotein cholesterol measurement	2	27508073	2E-119	0.0926233	[0.085-0.1] unit increase	GCKR	35213538	Richardson TG	PLoS Biol	115,082 European ancestry individuals	GCST90093039
rs1260326	very low density lipoprotein cholesterol measurement, lipid measurement	2	27508073	2E-74	0.0764126	[0.068-0.085] unit increase	GCKR	35213538	Richardson TG	PLoS Biol	115,082 European ancestry individuals	GCST90092922
rs1260326	omega-3 polyunsaturated fatty acid measurement	2	27508073	8E-94	0.0830756	[0.075-0.091] unit increase	GCKR	35213538	Richardson TG	PLoS Biol	115,006 European ancestry individuals	GCST90092931
rs1260326	free cholesterol measurement, high density lipoprotein cholesterol measurement	2	27508073	2E-123	0.0976834	[0.09-0.106] unit increase	GCKR	35213538	Richardson TG	PLoS Biol	115,082 European ancestry individuals	GCST90092948
rs1260326	triglyceride measurement, phospholipid measurement	2	27508073	7E-85	0.0763245	[0.069-0.084] unit increase	GCKR	35213538	Richardson TG	PLoS Biol	115,006 European ancestry individuals	GCST90092983
rs1260326	fatty acid measurement	2	27508073	3E-40	0.0553075	[0.047-0.063] unit increase	GCKR	35213538	Richardson TG	PLoS Biol	115,006 European ancestry individuals	GCST90092981
rs1260326	sphingomyelin measurement	2	27508073	3E-15	0.031068	[0.023-0.039] unit increase	GCKR	35213538	Richardson TG	PLoS Biol	115,006 European ancestry individuals	GCST90092982
rs148608463	sphingomyelin measurement	12	120975224	0.000000004	0.0238862	[0.016-0.032] unit decrease	HNF1A-AS1	35213538	Richardson TG	PLoS Biol	115,006 European ancestry individuals	GCST90092982
rs1260326	triglyceride measurement, very low density lipoprotein cholesterol measurement	2	27508073	6E-124	0.0958623	[0.088-0.104] unit increase	GCKR	35213538	Richardson TG	PLoS Biol	115,082 European ancestry individuals	GCST90093003
rs1260326	very low density lipoprotein particle size measurement	2	27508073	3E-100	0.083605	[0.076-0.091] unit increase	GCKR	35213538	Richardson TG	PLoS Biol	115,082 European ancestry individuals	GCST90093002
rs1260326	very low density lipoprotein cholesterol measurement, lipid measurement	2	27508073	3E-111	0.0908106	[0.083-0.099] unit increase	GCKR	35213538	Richardson TG	PLoS Biol	115,082 European ancestry individuals	GCST90093022
rs1260326	very low density lipoprotein cholesterol measurement	2	27508073	7E-114	0.0917567	[0.084-0.1] unit increase	GCKR	35213538	Richardson TG	PLoS Biol	115,082 European ancestry individuals	GCST90093023
rs1260326	very low density lipoprotein cholesterol measurement, free cholesterol:total lipids ratio	2	27508073	2E-49	0.0619232	[0.054-0.07] unit decrease	GCKR	35213538	Richardson TG	PLoS Biol	115,082 European ancestry individuals	GCST90093033
rs1260326	very low density lipoprotein cholesterol measurement, lipid measurement	2	27508073	2E-28	0.0457394	[0.038-0.054] unit increase	GCKR	35213538	Richardson TG	PLoS Biol	115,082 European ancestry individuals	GCST90093034
rs1260326	triglyceride measurement, very low density lipoprotein cholesterol measurement	2	27508073	2E-121	0.0957627	[0.088-0.104] unit increase	GCKR	35213538	Richardson TG	PLoS Biol	115,082 European ancestry individuals	GCST90092926
rs1260326	lipid measurement, high density lipoprotein cholesterol measurement	2	27508073	2E-140	0.106016	[0.098-0.114] unit increase	GCKR	35213538	Richardson TG	PLoS Biol	115,082 European ancestry individuals	GCST90092950
rs1260326	high density lipoprotein cholesterol measurement	2	27508073	4E-106	0.0924126	[0.084-0.101] unit increase	GCKR	35213538	Richardson TG	PLoS Biol	115,082 European ancestry individuals	GCST90092951
rs1260326	total cholesterol measurement, very low density lipoprotein cholesterol measurement	2	27508073	5E-43	0.0579202	[0.05-0.066] unit increase	GCKR	35213538	Richardson TG	PLoS Biol	115,082 European ancestry individuals	GCST90092968
rs1260326	very low density lipoprotein cholesterol measurement, cholesterol:total lipids ratio	2	27508073	5E-62	0.0680451	[0.06-0.076] unit decrease	GCKR	35213538	Richardson TG	PLoS Biol	115,082 European ancestry individuals	GCST90092969
rs1260326	triglycerides:total lipids ratio, low density lipoprotein cholesterol measurement	2	27508073	3E-97	0.0849433	[0.077-0.093] unit increase	GCKR	35213538	Richardson TG	PLoS Biol	115,082 European ancestry individuals	GCST90092967
rs1260326	amino acid measurement	2	27508073	2E-36	0.0514666	[0.043-0.059] unit increase	GCKR	35213538	Richardson TG	PLoS Biol	115,051 European ancestry individuals	GCST90092984
rs1260326	lipid measurement, lipoprotein measurement	2	27508073	5E-72	0.0744082	[0.066-0.083] unit increase	GCKR	35213538	Richardson TG	PLoS Biol	115,082 European ancestry individuals	GCST90092989
rs1260326	fatty acid measurement	2	27508073	1E-142	0.105845	[0.098-0.114] unit increase	GCKR	35213538	Richardson TG	PLoS Biol	115,006 European ancestry individuals	GCST90092987
rs1260326	cholesteryl ester measurement, high density lipoprotein cholesterol measurement	2	27508073	2E-47	0.0546903	[0.047-0.062] unit decrease	GCKR	35213538	Richardson TG	PLoS Biol	115,082 European ancestry individuals	GCST90093006
rs1260326	triglyceride measurement, high density lipoprotein cholesterol measurement	2	27508073	5E-75	0.0753301	[0.067-0.083] unit increase	GCKR	35213538	Richardson TG	PLoS Biol	115,082 European ancestry individuals	GCST90093014
rs1260326	triglycerides:total lipids ratio, high density lipoprotein cholesterol measurement	2	27508073	4E-135	0.0979442	[0.09-0.106] unit increase	GCKR	35213538	Richardson TG	PLoS Biol	115,056 European ancestry individuals	GCST90093015
rs1260326	very low density lipoprotein cholesterol measurement, cholesteryl esters:total lipids ratio	2	27508073	3E-106	0.0865383	[0.079-0.094] unit decrease	GCKR	35213538	Richardson TG	PLoS Biol	115,082 European ancestry individuals	GCST90093031
rs1260326	chylomicron measurement, total cholesterol measurement, very low density lipoprotein cholesterol measurement	2	27508073	2E-107	0.0893474	[0.081-0.097] unit increase	GCKR	35213538	Richardson TG	PLoS Biol	115,082 European ancestry individuals	GCST90093040
rs1260326	very low density lipoprotein cholesterol measurement, cholesterol:total lipids ratio	2	27508073	4E-84	0.0769926	[0.069-0.085] unit decrease	GCKR	35213538	Richardson TG	PLoS Biol	115,082 European ancestry individuals	GCST90092917
rs1260326	fatty acid measurement	2	27508073	3E-157	0.111017	[0.1-0.12] unit increase	GCKR	35213538	Richardson TG	PLoS Biol	115,006 European ancestry individuals	GCST90092928
rs1260326	fatty acid measurement	2	27508073	2E-110	0.0904386	[0.082-0.098] unit decrease	GCKR	35213538	Richardson TG	PLoS Biol	115,006 European ancestry individuals	GCST90092941
rs1260326	total cholesterol measurement, low density lipoprotein cholesterol measurement	2	27508073	4E-28	0.0464557	[0.038-0.055] unit increase	GCKR	35213538	Richardson TG	PLoS Biol	115,082 European ancestry individuals	GCST90092956
rs1260326	triglycerides:total lipids ratio, high density lipoprotein cholesterol measurement	2	27508073	1E-74	0.0730859	[0.065-0.081] unit increase	GCKR	35213538	Richardson TG	PLoS Biol	115,082 European ancestry individuals	GCST90092955
rs1260326	very low density lipoprotein cholesterol measurement, phospholipid measurement	2	27508073	3E-61	0.0693681	[0.061-0.078] unit increase	GCKR	35213538	Richardson TG	PLoS Biol	115,082 European ancestry individuals	GCST90092976
rs1260326	very low density lipoprotein cholesterol measurement	2	27508073	5E-100	0.0879906	[0.08-0.096] unit increase	GCKR	35213538	Richardson TG	PLoS Biol	115,082 European ancestry individuals	GCST90092975
rs1260326	lipoprotein measurement, phospholipid measurement	2	27508073	6E-59	0.0649234	[0.057-0.073] unit increase	GCKR	35213538	Richardson TG	PLoS Biol	115,082 European ancestry individuals	GCST90092991
rs1260326	lipoprotein measurement	2	27508073	2E-47	0.0573987	[0.05-0.065] unit increase	GCKR	35213538	Richardson TG	PLoS Biol	115,082 European ancestry individuals	GCST90092990
rs1260326	very low density lipoprotein cholesterol measurement, phospholipid measurement	2	27508073	5E-87	0.0822049	[0.074-0.09] unit increase	GCKR	35213538	Richardson TG	PLoS Biol	115,082 European ancestry individuals	GCST90093001
rs1260326	very low density lipoprotein cholesterol measurement	2	27508073	6E-74	0.0760654	[0.068-0.084] unit increase	GCKR	35213538	Richardson TG	PLoS Biol	115,082 European ancestry individuals	GCST90093000
rs1260326	high density lipoprotein cholesterol measurement	2	27508073	2E-23	0.0378791	[0.03-0.045] unit decrease	GCKR	35213538	Richardson TG	PLoS Biol	115,082 European ancestry individuals	GCST90093011
rs1260326	very low density lipoprotein cholesterol measurement, cholesteryl esters:total lipids ratio	2	27508073	1E-76	0.0747131	[0.067-0.083] unit decrease	GCKR	35213538	Richardson TG	PLoS Biol	114,160 European ancestry individuals	GCST90093019
rs1260326	very low density lipoprotein cholesterol measurement, free cholesterol:total lipids ratio	2	27508073	6E-81	0.0778523	[0.07-0.086] unit decrease	GCKR	35213538	Richardson TG	PLoS Biol	114,160 European ancestry individuals	GCST90093021
rs1260326	free cholesterol measurement, very low density lipoprotein cholesterol measurement	2	27508073	4E-96	0.0848325	[0.077-0.093] unit increase	GCKR	35213538	Richardson TG	PLoS Biol	115,082 European ancestry individuals	GCST90093020
rs1260326	triglyceride measurement, very low density lipoprotein cholesterol measurement	2	27508073	9E-134	0.100959	[0.093-0.109] unit increase	GCKR	35213538	Richardson TG	PLoS Biol	115,082 European ancestry individuals	GCST90093038
rs1260326	very low density lipoprotein cholesterol measurement, phospholipids:total lipids ratio	2	27508073	0.000000001	0.0250599	[0.017-0.033] unit increase	GCKR	35213538	Richardson TG	PLoS Biol	115,082 European ancestry individuals	GCST90093037
rs1260326	very low density lipoprotein cholesterol measurement	2	27508073	4E-54	0.0651475	[0.057-0.073] unit increase	GCKR	35213538	Richardson TG	PLoS Biol	115,082 European ancestry individuals	GCST90092923
rs1260326	testosterone measurement	2	27508073	2E-18	8.763	z score decrease	GCKR	35192695	Haas CB	Endocrinology	4,229 African ancestry individuals, 182,648 European ancestry individuals	GCST90104296
rs1260326	very low density lipoprotein cholesterol measurement, phospholipids:total lipids ratio	2	27508073	6E-39	0.0528421	[0.045-0.061] unit decrease	GCKR	35213538	Richardson TG	PLoS Biol	115,082 European ancestry individuals	GCST90092925
rs1260326	triglyceride:HDL cholesterol ratio	2	27508073	7E-130	0.0938	[0.087-0.101] unit increase	GCKR	38200128	Oliveri A	Nat Genet	185,749 European ancestry individuals	GCST90295950
rs1260326	fatty acid measurement	2	27508073	2E-21	0.03861	[0.031-0.047] unit increase	GCKR	35213538	Richardson TG	PLoS Biol	115,006 European ancestry individuals	GCST90092932
rs1260326	total cholesterol measurement, high density lipoprotein cholesterol measurement	2	27508073	1E-89	0.0847072	[0.076-0.093] unit increase	GCKR	35213538	Richardson TG	PLoS Biol	115,082 European ancestry individuals	GCST90092944
rs1260326	triglyceride:HDL cholesterol ratio	2	27508073	1E-143	0.0947	[0.088-0.101] unit increase	GCKR	38200128	Oliveri A	Nat Genet	216,649 European ancestry individuals	GCST90295951
rs1260326	low density lipoprotein cholesterol measurement, free cholesterol:total lipids ratio	2	27508073	2E-94	0.0837481	[0.076-0.092] unit decrease	GCKR	35213538	Richardson TG	PLoS Biol	115,082 European ancestry individuals	GCST90092961
rs1260326	low density lipoprotein cholesterol measurement, lipid measurement	2	27508073	2E-32	0.0500381	[0.042-0.058] unit increase	GCKR	35213538	Richardson TG	PLoS Biol	115,082 European ancestry individuals	GCST90092962
rs1260326	low density lipoprotein cholesterol measurement	2	27508073	2E-30	0.0483744	[0.04-0.057] unit increase	GCKR	35213538	Richardson TG	PLoS Biol	115,082 European ancestry individuals	GCST90092963
rs1260326	triglyceride measurement, very low density lipoprotein cholesterol measurement	2	27508073	1E-148	0.105493	[0.098-0.113] unit increase	GCKR	35213538	Richardson TG	PLoS Biol	115,082 European ancestry individuals	GCST90092978
rs1260326	very low density lipoprotein cholesterol measurement, phospholipids:total lipids ratio	2	27508073	6E-70	0.0709788	[0.063-0.079] unit decrease	GCKR	35213538	Richardson TG	PLoS Biol	115,082 European ancestry individuals	GCST90092977
rs1260326	very low density lipoprotein cholesterol measurement, cholesterol:total lipids ratio	2	27508073	8E-105	0.086527	[0.079-0.094] unit decrease	GCKR	35213538	Richardson TG	PLoS Biol	115,082 European ancestry individuals	GCST90093029
rs1260326	chylomicron measurement, very low density lipoprotein cholesterol measurement, lipid measurement	2	27508073	4E-93	0.0830804	[0.075-0.091] unit increase	GCKR	35213538	Richardson TG	PLoS Biol	115,082 European ancestry individuals	GCST90093046
rs1260326	serum gamma-glutamyl transferase measurement	2	27508073	4E-57	0.0556103	[0.049-0.062] unit decrease	GCKR	34594039	Sakaue S	Nat Genet	133,471 East Asian ancestry individuals	GCST90018734
rs1260326	glucose measurement	2	27508073	2E-19	0.031105	[0.024-0.038] unit increase	GCKR	34594039	Sakaue S	Nat Genet	133,336 East Asian ancestry individuals	GCST90018735
rs1260326	chylomicron measurement, very low density lipoprotein cholesterol measurement, phospholipids:total lipids ratio	2	27508073	4E-16	0.0344321	[0.026-0.043] unit increase	GCKR	35213538	Richardson TG	PLoS Biol	111,638 European ancestry individuals	GCST90093049
rs1260326	chylomicron measurement, triglyceride measurement, very low density lipoprotein cholesterol measurement	2	27508073	8E-80	0.0769642	[0.069-0.085] unit increase	GCKR	35213538	Richardson TG	PLoS Biol	115,082 European ancestry individuals	GCST90093050
rs1260326	serum albumin measurement	2	27508073	5E-26	0.0442801	[0.036-0.053] unit increase	GCKR	35213538	Richardson TG	PLoS Biol	115,064 European ancestry individuals	GCST90092807
rs1260326	pyruvate measurement	2	27508073	6E-19	0.0376021	[0.029-0.046] unit increase	GCKR	35213538	Richardson TG	PLoS Biol	114,749 European ancestry individuals	GCST90092942
rs1260326	polyunsaturated fatty acid measurement	2	27508073	1E-78	0.0769268	[0.069-0.085] unit increase	GCKR	35213538	Richardson TG	PLoS Biol	115,006 European ancestry individuals	GCST90092939
rs1260326	platelet count	2	27508073	8E-26	0.0350207	[0.028-0.042] unit decrease	GCKR	34594039	Sakaue S	Nat Genet	148,623 East Asian ancestry individuals	GCST90018749
rs1260326	uric acid measurement	2	27508073	4E-19	0.0314887	[0.025-0.038] unit decrease	GCKR	34594039	Sakaue S	Nat Genet	129,405 East Asian ancestry individuals	GCST90018757
rs1260326	total blood protein measurement	2	27508073	2E-25	0.0393828	[0.032-0.047] unit decrease	GCKR	34594039	Sakaue S	Nat Genet	133,321 East Asian ancestry individuals	GCST90018756
rs1260326	triglyceride measurement	2	27508073	7E-102	0.0863985	[0.078-0.094] unit decrease	GCKR	34594039	Sakaue S	Nat Genet	111,667 East Asian ancestry individuals	GCST90018755
rs1260326	calcium measurement	2	27508073	3E-15	0.0374873	[0.028-0.047] unit decrease	GCKR	34594039	Sakaue S	Nat Genet	83,980 East Asian ancestry individuals	GCST90018731
rs1260326	acetate measurement	2	27508073	6E-13	0.0305693	[0.022-0.039] unit decrease	GCKR	35213538	Richardson TG	PLoS Biol	115,050 European ancestry individuals	GCST90092803
rs1260326	alanine measurement	2	27508073	7E-41	0.0559618	[0.048-0.064] unit increase	GCKR	35213538	Richardson TG	PLoS Biol	115,078 European ancestry individuals	GCST90092806
rs1260326	free cholesterol measurement	2	27508073	4E-23	0.040846	[0.033-0.049] unit increase	GCKR	35213538	Richardson TG	PLoS Biol	115,082 European ancestry individuals	GCST90092988
rs1260326	ANGPTL8 measurement	2	27508073	0.0000004	0.18	unit increase	GCKR	33619548	Oldoni F	J Clin Endocrinol Metab	1,779 African American individuals, 1,022 European ancestry individuals, 589 Hispanic or Latin American individuals, 67 individuals	GCST90093122
rs1260326	glycoprotein measurement	2	27508073	8E-130	0.101134	[0.093-0.109] unit increase	GCKR	35213538	Richardson TG	PLoS Biol	115,082 European ancestry individuals	GCST90092821
rs1260326	Drugs used in diabetes use measurement	2	27508073	0.000000002	0.059331838	[0.04-0.079] unit increase	GCKR	34594039	Sakaue S	Nat Genet	30,515 East Asian ancestry cases, 148,211 East Asian ancestry controls	GCST90018761
rs1260326	Cholecystitis	2	27508073	0.00000002	0.0772	[0.05-0.104] unit increase	GCKR	34594039	Sakaue S	Nat Genet	9,820 European ancestry cases, 461,431 European ancestry controls, 1,860 East Asian ancestry cases, 168,253 East Asian ancestry controls	GCST90018818
rs1260326	cholelithiasis	2	27508073	1E-22	0.0819	[0.065-0.098] unit increase	GCKR	34594039	Sakaue S	Nat Genet	26,122 European ancestry cases, 461,431 European ancestry controls, 9,305 East Asian ancestry cases, 168,253 East Asian ancestry controls	GCST90018819
rs1260326	total cholesterol measurement, high density lipoprotein cholesterol measurement	2	27508073	5E-11	0.0255238	[0.018-0.033] unit increase	GCKR	35213538	Richardson TG	PLoS Biol	115,082 European ancestry individuals	GCST90092892
rs1260326	low density lipoprotein cholesterol measurement	2	27508073	5E-22	0.0405143	[0.032-0.049] unit increase	GCKR	35213538	Richardson TG	PLoS Biol	115,082 European ancestry individuals	GCST90092883
rs1260326	leucine measurement	2	27508073	7E-32	0.0475855	[0.04-0.056] unit increase	GCKR	35213538	Richardson TG	PLoS Biol	115,078 European ancestry individuals	GCST90092891
rs1260326	lactate measurement	2	27508073	3E-12	0.0294942	[0.021-0.038] unit increase	GCKR	35213538	Richardson TG	PLoS Biol	114,806 European ancestry individuals	GCST90092882
rs1260326	chylomicron measurement, very low density lipoprotein cholesterol measurement, phospholipid measurement	2	27508073	3E-103	0.0871684	[0.079-0.095] unit increase	GCKR	35213538	Richardson TG	PLoS Biol	115,082 European ancestry individuals	GCST90093048
rs1260326	isoleucine measurement	2	27508073	2E-29	0.0467023	[0.039-0.055] unit increase	GCKR	35213538	Richardson TG	PLoS Biol	115,079 European ancestry individuals	GCST90092843
rs1260326	linoleic acid measurement	2	27508073	8E-38	0.0532357	[0.045-0.061] unit increase	GCKR	35213538	Richardson TG	PLoS Biol	115,006 European ancestry individuals	GCST90092880
rs1260326	triglyceride measurement	2	27508073	3E-23	9.347	mg/dl increase	GCKR	33763119	Read RW	Front Genet	9,183 European ancestry individuals	GCST90093142
rs1260326	neutrophil count	2	27508073	0.00000002	0.0262021	[0.017-0.035] unit decrease	GCKR	34594039	Sakaue S	Nat Genet	82,810 East Asian ancestry individuals	GCST90018748
rs10761760	bilirubin measurement	10	63419392	5E-14	0.0286874	[0.021-0.036] unit decrease	JMJD1C	34594039	Sakaue S	Nat Genet	124,341 East Asian ancestry individuals	GCST90018753
rs1260326	chylomicron measurement, very low density lipoprotein cholesterol measurement	2	27508073	3E-100	0.0860614	[0.078-0.094] unit increase	GCKR	35213538	Richardson TG	PLoS Biol	115,082 European ancestry individuals	GCST90093047
rs1260326	body height	2	27508073	9E-15	0.0155541	[0.012-0.019] unit increase	GCKR	34594039	Sakaue S	Nat Genet	165,056 East Asian ancestry individuals	GCST90018739
rs1260326	docosahexaenoic acid measurement	2	27508073	7E-33	0.0478469	[0.04-0.056] unit increase	GCKR	35213538	Richardson TG	PLoS Biol	115,006 European ancestry individuals	GCST90092816
rs1260326	glutamine measurement	2	27508073	4E-78	0.0789422	[0.071-0.087] unit decrease	GCKR	35213538	Richardson TG	PLoS Biol	114,751 European ancestry individuals	GCST90092818
rs1260326	total cholesterol measurement	2	27508073	3E-18	0.0355706	[0.028-0.044] unit increase	GCKR	35213538	Richardson TG	PLoS Biol	115,082 European ancestry individuals	GCST90092985
rs1260326	esterified cholesterol measurement	2	27508073	4E-16	0.0331689	[0.025-0.041] unit increase	GCKR	35213538	Richardson TG	PLoS Biol	115,082 European ancestry individuals	GCST90092986
rs1260326	HMG CoA reductase inhibitor use measurement	2	27508073	6E-16	0.075442664	[0.057-0.094] unit decrease	GCKR	34594039	Sakaue S	Nat Genet	33,295 East Asian ancestry cases, 145,431 East Asian ancestry controls	GCST90018769
rs1260326	creatinine measurement	2	27508073	1E-16	8.309	(zscore) increase	GCKR	33414548	Lotta LA	Nat Genet	84,794 Caucasian ancestry individuals	GCST90010746
rs1260326	glomerular filtration rate	2	27508073	9E-111	22.363	z score decrease	GCKR	35710981	Liu H	Nat Genet	1,205,871 European ancestry individuals, 168,300 East Asian ancestry individuals, 63,553 African ancestry individuals, 23,509 Hispanic or Latin American individuals, 22,103 African American individuals, 21,791 Central Asian or South Asian ancestry individuals, 1,502 Middle Eastern ancestry individuals, 939 other admixed ancestry individuals, 602 Native American ancestry individuals, 150 Asian anc…	GCST90100220
rs1260326	calcium measurement	2	27508073	1E-95	0.0464	[0.042-0.051] unit decrease	GCKR	34594039	Sakaue S	Nat Genet	315,153 European ancestry individuals, 83,980 East Asian ancestry individuals	GCST90018951
rs1260326	serum gamma-glutamyl transferase measurement	2	27508073	2E-191	0.0561	[0.052-0.06] unit decrease	GCKR	34594039	Sakaue S	Nat Genet	344,104 European ancestry individuals, 133,471 East Asian ancestry individuals	GCST90018954
rs1260326	lysophosphatidylcholine measurement	2	27508073	1E-19	9.082	(zscore) increase	GCKR	33414548	Lotta LA	Nat Genet	16,836 Caucasian ancestry individuals	GCST90010776
rs1260326	lysophosphatidylcholine measurement	2	27508073	1E-11	6.808	(zscore) increase	GCKR	33414548	Lotta LA	Nat Genet	16,839 Caucasian ancestry individuals	GCST90010778
rs1260326	lysophosphatidylcholine measurement	2	27508073	2E-13	7.378	(zscore) increase	GCKR	33414548	Lotta LA	Nat Genet	16,839 Caucasian ancestry individuals	GCST90010784
rs1260326	glutamine measurement	2	27508073	7E-42	13.557	(zscore) increase	GCKR	33414548	Lotta LA	Nat Genet	85,821 Caucasian ancestry individuals	GCST90010727
rs1260326	IGF-1 measurement, IGFBP-3 measurement	2	27508073	5E-15			GCKR	27329260	Teumer A	Aging Cell	18,995 European ancestry individuals	GCST90102625
rs1260326	body height	2	27508073	7E-34	0.0157	[0.013-0.018] unit increase	GCKR	34594039	Sakaue S	Nat Genet	360,388 European ancestry individuals, 165,056 East Asian ancestry individuals	GCST90018959
rs1260326	mannonate measurement	2	27508073	8E-14	0.081	[0.059-0.103] unit increase	GCKR	37277652	Schlosser P	Nat Genet	4,951 European ancestry individuals	GCST90265479
rs1260326	mannose measurement	2	27508073	6E-17	0.104	[0.08-0.128] unit increase	GCKR	37277652	Schlosser P	Nat Genet	4,946 European ancestry individuals	GCST90265481
rs1260326	non-alcoholic fatty liver disease	2	27508073	7E-14	0.19	[0.13-0.25] unit increase	GCKR	35124268	Li J	Clin Gastroenterol Hepatol	3,711 European ancestry cases, 426,252 European ancestry controls	GCST90104598
rs1260326	lymphocyte count	2	27508073	4E-24	0.0216	[0.017-0.026] unit decrease	GCKR	34594039	Sakaue S	Nat Genet	349,856 European ancestry individuals, 95,717 East Asian ancestry individuals	GCST90018962
rs1260326	total cholesterol measurement	2	27508073	0.0000008	0.06	[0.04-0.08] unit decrease	GCKR	35945198	Huang QQ	Nat Commun	22,000 Pakistani and Bangladeshi ancestry individuals	GCST90140948
rs1260326	triglyceride measurement	2	27508073	3E-27	0.15	[0.13-0.17] unit decrease	GCKR	35945198	Huang QQ	Nat Commun	22,000 Pakistani and Bangladeshi ancestry individuals	GCST90140949
rs1260326	glomerular filtration rate	2	27508073	9E-39	0.00390673	[0.0033-0.0045] unit decrease	GCKR	34272381	Stanzick KJ	Nat Commun	1,004,040 European ancestry individuals	GCST90103634
rs1260326	blood urea nitrogen measurement	2	27508073	1E-26	0.0053	[0.0043-0.0063] unit decrease	GCKR	34272381	Stanzick KJ	Nat Commun	679,531 European ancestry individuals, 173,149 individuals	GCST90103632
rs1260326	glomerular filtration rate	2	27508073	5E-85	0.00502647	[0.0045-0.0055] unit decrease	GCKR	34272381	Stanzick KJ	Nat Commun	1,004,040 European ancestry individuals, 165,726 East Asian ancestry individuals, 13,842 African American individuals, 13,359 South Asian ancestry individuals, 4,961 Hispanic individuals, 2 individuals	GCST90103633
rs1260326	glomerular filtration rate	2	27508073	3E-17	0.004	[0.003-0.005] unit decrease	GCKR	34272381	Stanzick KJ	Nat Commun	460,826 European or unknown ancestry individuals	GCST90103635
rs1260326	total cholesterol measurement	2	27508073	1E-98	0.0417	[0.038-0.046] unit decrease	GCKR	34594039	Sakaue S	Nat Genet	344,278 European ancestry individuals, 135,808 East Asian ancestry individuals	GCST90018974
rs1260326	triglyceride measurement	2	27508073	0	0.0992	[0.095-0.103] unit decrease	GCKR	34594039	Sakaue S	Nat Genet	343,992 European ancestry individuals, 111,667 East Asian ancestry individuals	GCST90018975
rs1260326	total blood protein measurement	2	27508073	9E-85	0.0414	[0.037-0.046] unit decrease	GCKR	34594039	Sakaue S	Nat Genet	314,921 European ancestry individuals, 133,321 East Asian ancestry individuals	GCST90018976
rs1260326	asparagine measurement	2	27508073	7E-15	7.781	(zscore) increase	GCKR	33414548	Lotta LA	Nat Genet	30,922 Caucasian ancestry individuals	GCST90010724
rs1260326	alanine measurement	2	27508073	4E-48	14.574	(zscore) increase	GCKR	33414548	Lotta LA	Nat Genet	86,413 Caucasian ancestry individuals	GCST90010722
rs1260326	body weight	2	27508073	4E-22	0.0161	[0.013-0.019] unit increase	GCKR	34594039	Sakaue S	Nat Genet	360,116 European ancestry individuals, 165,419 East Asian ancestry individuals	GCST90018949
rs1260326	BMI-adjusted fasting blood glucose measurement	2	27508073	2E-16	0.085	[0.065-0.105] unit decrease	GCKR	34951656	Downie CG	Diabetologia	19,745 European ancestry individuals	GCST90094960
rs1260326	BMI-adjusted fasting blood insulin measurement	2	27508073	3E-28	0.0782	[0.064-0.092] unit decrease	GCKR	34951656	Downie CG	Diabetologia	48,395 European ancestry, African American or Afro-Caribbean, Hispanic or Latin American, Asian ancestry, Other ancestry, Native American ancestry individuals	GCST90094952
rs1260326	BMI-adjusted fasting blood glucose measurement	2	27508073	3E-14	0.0843	[0.063-0.106] unit decrease	GCKR	34951656	Downie CG	Diabetologia	16,018 Hispanic or Latin American individuals	GCST90094962
rs1260326	BMI-adjusted fasting blood glucose measurement	2	27508073	8E-28	0.076	[0.062-0.09] unit decrease	GCKR	34951656	Downie CG	Diabetologia	52,211 European ancestry, African American or Afro-Caribbean, Hispanic or Latin American, Asian ancestry, Other ancestry, Native American ancestry individuals	GCST90094959
rs1260326	HbA1c measurement	2	27508073	0.000002	0.0592	[0.035-0.084] unit decrease	GCKR	34951656	Downie CG	Diabetologia	10,693 Hispanic or Latin American individuals	GCST90094969
rs1260326	threonine measurement	2	27508073	1E-43	13.859	(zscore) increase	GCKR	33414548	Lotta LA	Nat Genet	29,276 Caucasian ancestry individuals	GCST90010739
rs1260326	serine measurement	2	27508073	2E-24	10.18	(zscore) increase	GCKR	33414548	Lotta LA	Nat Genet	30,955 Caucasian ancestry individuals	GCST90010738
rs1260326	neutrophil count	2	27508073	6E-50	0.032	[0.028-0.036] unit decrease	GCKR	34594039	Sakaue S	Nat Genet	349,856 European ancestry individuals, 82,810 East Asian ancestry individuals	GCST90018968
rs1260326	mannose measurement	2	27508073	5E-13	0.3110107	[0.23-0.4] unit decrease	GCKR	27073872	Yet I	PLoS One	79 monozygotic twin pairs, 215 dizygotic twin pairs, 413 individuals	GCST90128897
rs1060435	BMI-adjusted hip circumference	11	69088127	4E-15	0.0225766	[0.017-0.028] unit decrease	TPCN2	34021172	Christakoudi S	Sci Rep	219,872 British ancestry women	GCST90020028
rs1260326	platelet count	2	27508073	1E-95	0.04	[0.036-0.044] unit decrease	GCKR	34594039	Sakaue S	Nat Genet	350,474 European ancestry individuals, 148,623 East Asian ancestry individuals	GCST90018969
rs1260326	obsolete aging	2	27508073	3E-16	0.174	[0.13-0.22] unit decrease	GCKR	34427645	Lin WY	J Gerontol A Biol Sci Med Sci	25,460 Taiwanese ancestry individuals	GCST90104395
rs1260326	type 2 diabetes mellitus	2	27508073	2E-35	1.06	[1.05-1.07]	GCKR	35551307	Mahajan A	Nat Genet	251,740 European ancestry individuals, 139,705 East Asian ancestry individuals, 40,737 South Asian ancestry individuals, 27,417 Hispanic individuals, 30,167 African American individuals, 2,426 Zulu ancestry individuals	GCST90132183
rs1260326	leukocyte count	2	27508073	4E-48	0.0289	[0.025-0.033] unit decrease	GCKR	34594039	Sakaue S	Nat Genet	350,470 European ancestry individuals, 154,355 East Asian ancestry individuals	GCST90018978
rs1260326	uric acid measurement	2	27508073	2E-136	0.0445	[0.041-0.048] unit decrease	GCKR	34594039	Sakaue S	Nat Genet	343,836 European ancestry individuals, 129,405 East Asian ancestry individuals	GCST90018977
rs1260326	triglyceride measurement	2	27508073	0	0.110708	[0.11-0.11] unit decrease	GCKR	34887591	Graham SE	Nature	1,320,016 European ancestry individuals	GCST90239664
rs1260326	triglyceride measurement	2	27508073	2E-75	0.0982948	[0.088-0.108] unit decrease	GCKR	34887591	Graham SE	Nature	146,492 East Asian ancestry individuals	GCST90239663
rs1260326	triglyceride measurement	2	27508073	3E-48	0.0994572	[0.086-0.112] unit decrease	GCKR	34887591	Graham SE	Nature	99,432 Admixed African or African ancestry individuals	GCST90239662
rs1260326	non-high density lipoprotein cholesterol measurement	2	27508073	6E-197	0.0590292	[0.056-0.062] unit increase	GCKR	34887591	Graham SE	Nature	1,320,016 European ancestry individuals	GCST90239670
rs1260326	total cholesterol measurement	2	27508073	0			GCKR	34887591	Graham SE	Nature	40,963 South Asian ancestry individuals, 48,057 Hispanic individuals, 99,432 Admixed African or African ancestry individuals, 146,492 East Asian ancestry individuals, 1,320,016 European ancestry individuals	GCST90239673
rs1260326	non-high density lipoprotein cholesterol measurement	2	27508073	3E-11	0.0576371	[0.041-0.074] unit decrease	GCKR	34887591	Graham SE	Nature	40,963 South Asian ancestry individuals	GCST90239672
rs1260326	non-high density lipoprotein cholesterol measurement	2	27508073	1E-13	0.0772493	[0.057-0.098] unit decrease	GCKR	34887591	Graham SE	Nature	48,057 Hispanic individuals	GCST90239671
rs1260326	non-high density lipoprotein cholesterol measurement	2	27508073	0.00000003	0.069605	[0.045-0.094] unit decrease	GCKR	34887591	Graham SE	Nature	99,432 Admixed African or African ancestry individuals	GCST90239668
rs1260326	lysophosphatidylcholine 16:0 measurement	2	27508073	4E-11	0.1341	unit decrease	GCKR	35888728	Konig E	Metabolites	5,505 European ancestry individuals	GCST90134366
rs1260326	lysophosphatidylcholine 16:1 measurement	2	27508073	2E-13	0.1482	unit decrease	GCKR	35888728	Konig E	Metabolites	5,505 European ancestry individuals	GCST90134367
rs1260326	lysophosphatidylcholine 20:3 measurement	2	27508073	0.000000004	0.1186	unit decrease	GCKR	35888728	Konig E	Metabolites	5,505 European ancestry individuals	GCST90134368
rs1260326	phosphatidylcholine 34:4 measurement	2	27508073	0.000000003	0.1209	unit decrease	GCKR	35888728	Konig E	Metabolites	5,505 European ancestry individuals	GCST90134369
rs1260326	type 2 diabetes mellitus	2	27508073	2E-22	0.064	[0.05-0.078] unit increase	GCKR	35551307	Mahajan A	Nat Genet	251,740 European ancestry individuals	GCST90132184
rs1260326	Drugs used in diabetes use measurement	2	27508073	8E-19	0.0673	[0.052-0.082] unit increase	GCKR	34594039	Sakaue S	Nat Genet	15,272 European ancestry cases, 290,641 European ancestry controls, 30,515 East Asian ancestry cases, 148,211 East Asian ancestry controls	GCST90018981
rs1260326	HMG CoA reductase inhibitor use measurement	2	27508073	1E-39	0.0642	[0.055-0.074] unit decrease	GCKR	34594039	Sakaue S	Nat Genet	73,475 European ancestry cases, 216,910 European ancestry controls, 33,295 East Asian ancestry cases, 145,431 East Asian ancestry controls	GCST90018989
rs41271951	cathepsin S measurement	1	150764744	2E-42	1.17	[0.99-1.35] unit decrease	CTSS	34814699	Katz DH	Circulation	1,852 African American or Afro-Caribbean individuals	GCST90137696
rs1260326	alanine measurement	2	27508073	7E-26	0.1	[-0.08--0.12] unit decrease	GCKR	27005778	Kettunen J	Nat Commun	24,796 European ancestry individuals	GCST003666
rs1260326	low density lipoprotein cholesterol measurement	2	27508073	9E-78	0.0306622	[0.028-0.033] unit decrease	GCKR	34887591	Graham SE	Nature	1,320,016 European ancestry individuals	GCST90239658
rs1260326	coagulation factor IX measurement	2	27508073	7E-13	0.197977	[0.14-0.25] unit increase	GCKR	36168886	Thareja G	Hum Mol Genet	2,935 Qatari ancestry individuals	GCST90162165
rs1260326	level of Phosphatidylethanolamine (16:0_18:2) in blood serum	2	27508073	0.000000006	0.116253	[0.077-0.155] unit decrease	GCKR	37907536	Ottensmann L	Nat Commun	5,462 Finnish ancestry individuals	GCST90277345
rs1260326	level of Phosphatidylethanolamine (18:0_18:2) in blood serum	2	27508073	3E-12	0.121988	[0.088-0.156] unit decrease	GCKR	37907536	Ottensmann L	Nat Commun	7,128 Finnish ancestry individuals	GCST90277347
rs1260326	level of Phosphatidylinositol (16:0_20:4) in blood serum	2	27508073	0.00000004	0.109504	[0.07-0.149] unit decrease	GCKR	37907536	Ottensmann L	Nat Commun	5,519 Finnish ancestry individuals	GCST90277360
rs1260326	level of Phosphatidylinositol (18:0_20:4) in blood serum	2	27508073	0.00000003	0.096388	[0.062-0.13] unit decrease	GCKR	37907536	Ottensmann L	Nat Commun	7,174 Finnish ancestry individuals	GCST90277364
rs1260326	glucokinase regulatory protein measurement	2	27508073	2E-16	0.223161	[0.17-0.28] unit decrease	GCKR	36168886	Thareja G	Hum Mol Genet	2,935 Qatari ancestry individuals	GCST90162331
rs41271951	cathepsin S measurement	1	150764744	7E-43	0.879744	[0.75-1.01] unit decrease	CTSS	36168886	Thareja G	Hum Mol Genet	2,935 Qatari ancestry individuals	GCST90161654
rs1260326	non-high density lipoprotein cholesterol measurement	2	27508073	1E-299			GCKR	34887591	Graham SE	Nature	40,963 South Asian ancestry individuals, 48,057 Hispanic individuals, 99,432 Admixed African or African ancestry individuals, 146,492 East Asian ancestry individuals, 1,320,016 European ancestry individuals	GCST90239667
rs1260326	triglyceride measurement	2	27508073	4E-48	0.123606	[0.11-0.14] unit decrease	GCKR	34887591	Graham SE	Nature	40,963 South Asian ancestry individuals	GCST90239666
rs1260326	level of Ceramide (d40:1) in blood serum	2	27508073	0.00000001	0.0994691	[0.065-0.134] unit decrease	GCKR	37907536	Ottensmann L	Nat Commun	7,117 Finnish ancestry individuals	GCST90277253
rs1260326	triacylglycerol 46:2 measurement	2	27508073	0.00000001	0.113769	[0.075-0.153] unit decrease	GCKR	37907536	Ottensmann L	Nat Commun	5,448 Finnish ancestry individuals	GCST90277380
rs1260326	triacylglycerol 48:1 measurement	2	27508073	2E-11	0.118511	[0.084-0.153] unit decrease	GCKR	37907536	Ottensmann L	Nat Commun	7,019 Finnish ancestry individuals	GCST90277382
rs1260326	triacylglycerol 48:2 measurement	2	27508073	4E-15	0.137885	[0.1-0.17] unit decrease	GCKR	37907536	Ottensmann L	Nat Commun	7,071 Finnish ancestry individuals	GCST90277383
rs1260326	triacylglycerol 48:3 measurement	2	27508073	2E-15	0.14156	[0.11-0.18] unit decrease	GCKR	37907536	Ottensmann L	Nat Commun	6,855 Finnish ancestry individuals	GCST90277384
rs1260326	level of Triacylglycerol (49:2) in blood serum	2	27508073	2E-10	0.120386	[0.083-0.158] unit decrease	GCKR	37907536	Ottensmann L	Nat Commun	6,076 Finnish ancestry individuals	GCST90277386
rs1260326	triacylglycerol 50:1 measurement	2	27508073	4E-10	0.109326	[0.075-0.144] unit decrease	GCKR	37907536	Ottensmann L	Nat Commun	7,143 Finnish ancestry individuals	GCST90277387
rs1260326	triacylglycerol 50:2 measurement	2	27508073	2E-15	0.139121	[0.11-0.17] unit decrease	GCKR	37907536	Ottensmann L	Nat Commun	7,172 Finnish ancestry individuals	GCST90277388
rs1260326	triacylglycerol 50:3 measurement	2	27508073	7E-20	0.159151	[0.13-0.19] unit decrease	GCKR	37907536	Ottensmann L	Nat Commun	7,161 Finnish ancestry individuals	GCST90277389
rs1260326	triacylglycerol 50:4 measurement	2	27508073	4E-22	0.168895	[0.13-0.2] unit decrease	GCKR	37907536	Ottensmann L	Nat Commun	7,166 Finnish ancestry individuals	GCST90277390
rs1260326	triacylglycerol 50:5 measurement	2	27508073	3E-15	0.156758	[0.12-0.2] unit decrease	GCKR	37907536	Ottensmann L	Nat Commun	5,491 Finnish ancestry individuals	GCST90277391
rs1260326	triacylglycerol 51:2 measurement	2	27508073	2E-13	0.127915	[0.094-0.162] unit decrease	GCKR	37907536	Ottensmann L	Nat Commun	7,149 Finnish ancestry individuals	GCST90277393
rs1260326	level of Triacylglycerol (51:3) in blood serum	2	27508073	3E-15	0.13791	[0.1-0.17] unit decrease	GCKR	37907536	Ottensmann L	Nat Commun	7,119 Finnish ancestry individuals	GCST90277394
rs1260326	level of Triacylglycerol (51:4) in blood serum	2	27508073	3E-11	0.134885	[0.095-0.175] unit decrease	GCKR	37907536	Ottensmann L	Nat Commun	5,237 Finnish ancestry individuals	GCST90277395
rs1260326	triacylglycerol 52:2 measurement	2	27508073	3E-12	0.121972	[0.088-0.156] unit decrease	GCKR	37907536	Ottensmann L	Nat Commun	7,168 Finnish ancestry individuals	GCST90277396
rs1260326	triacylglycerol 52:3 measurement	2	27508073	4E-15	0.1368	[0.1-0.17] unit decrease	GCKR	37907536	Ottensmann L	Nat Commun	7,173 Finnish ancestry individuals	GCST90277397
rs1260326	triacylglycerol 52:4 measurement	2	27508073	2E-15	0.138643	[0.1-0.17] unit decrease	GCKR	37907536	Ottensmann L	Nat Commun	7,174 Finnish ancestry individuals	GCST90277398
rs1260326	level of Phosphatidylcholine (16:1_18:0) in blood serum	2	27508073	0.000000004	0.107928	[0.072-0.144] unit decrease	GCKR	37907536	Ottensmann L	Nat Commun	6,524 Finnish ancestry individuals	GCST90277292
rs1260326	level of Phosphatidylcholine (16:1_18:1) in blood serum	2	27508073	3E-10	0.110177	[0.076-0.144] unit decrease	GCKR	37907536	Ottensmann L	Nat Commun	7,166 Finnish ancestry individuals	GCST90277293
rs1260326	level of Phosphatidylcholine (16:1_18:2) in blood serum	2	27508073	0.00000002	0.0984695	[0.064-0.133] unit decrease	GCKR	37907536	Ottensmann L	Nat Commun	7,165 Finnish ancestry individuals	GCST90277294
rs1260326	level of Phosphatidylcholine (18:0_22:5) in blood serum	2	27508073	0.00000002	0.101199	[0.066-0.136] unit decrease	GCKR	37907536	Ottensmann L	Nat Commun	6,805 Finnish ancestry individuals	GCST90277306
rs1260326	level of Diacylglycerol (16:1_18:1) in blood serum	2	27508073	0.000000002	0.11192	[0.075-0.149] unit decrease	GCKR	37907536	Ottensmann L	Nat Commun	6,215 Finnish ancestry individuals	GCST90277260
rs1260326	level of Diacylglycerol (18:1_18:1) in blood serum	2	27508073	6E-12	0.122667	[0.088-0.158] unit decrease	GCKR	37907536	Ottensmann L	Nat Commun	6,884 Finnish ancestry individuals	GCST90277261
rs1260326	level of Diacylglycerol (18:1_18:2) in blood serum	2	27508073	1E-12	0.128985	[0.094-0.164] unit decrease	GCKR	37907536	Ottensmann L	Nat Commun	6,613 Finnish ancestry individuals	GCST90277262
rs1260326	level of Phosphatidylcholine (16:0_0:0) in blood serum	2	27508073	0.00000002	0.0990041	[0.065-0.133] unit decrease	GCKR	37907536	Ottensmann L	Nat Commun	7,174 Finnish ancestry individuals	GCST90277264
rs1260326	level of Phosphatidylcholine (16:0_16:1) in blood serum	2	27508073	6E-10	0.108205	[0.074-0.142] unit decrease	GCKR	37907536	Ottensmann L	Nat Commun	7,172 Finnish ancestry individuals	GCST90277278
rs1260326	level of Phosphatidylcholine (16:0_18:1) in blood serum	2	27508073	0.000000007	0.101263	[0.067-0.135] unit decrease	GCKR	37907536	Ottensmann L	Nat Commun	7,174 Finnish ancestry individuals	GCST90277281
rs1260326	level of Phosphatidylcholine (16:0_18:3) in blood serum	2	27508073	4E-11	0.115375	[0.081-0.15] unit decrease	GCKR	37907536	Ottensmann L	Nat Commun	7,174 Finnish ancestry individuals	GCST90277283
rs1260326	level of Phosphatidylcholine (16:0_20:2) in blood serum	2	27508073	0.00000003	0.0971522	[0.063-0.131] unit decrease	GCKR	37907536	Ottensmann L	Nat Commun	7,135 Finnish ancestry individuals	GCST90277285
rs1260326	level of Phosphatidylethanolamine (18:2_0:0) in blood serum	2	27508073	1E-10	0.114725	[0.08-0.15] unit decrease	GCKR	37907536	Ottensmann L	Nat Commun	6,905 Finnish ancestry individuals	GCST90277271
rs1260326	level of Phosphatidylcholine (14:0_18:1) in blood serum	2	27508073	0.000000002	0.105277	[0.071-0.14] unit decrease	GCKR	37907536	Ottensmann L	Nat Commun	7,064 Finnish ancestry individuals	GCST90277273
rs1260326	level of Sterol ester (27:1/18:3) in blood serum	2	27508073	0.000000002	0.105379	[0.071-0.14] unit decrease	GCKR	37907536	Ottensmann L	Nat Commun	7,174 Finnish ancestry individuals	GCST90277247
rs1260326	coagulation factor IXAB measurement	2	27508073	2E-11	0.184923	[0.13-0.24] unit increase	GCKR	36168886	Thareja G	Hum Mol Genet	2,935 Qatari ancestry individuals	GCST90162365
rs1260326	triacylglycerol 54:4 measurement	2	27508073	0.000000002	0.104794	[0.071-0.139] unit decrease	GCKR	37907536	Ottensmann L	Nat Commun	7,165 Finnish ancestry individuals	GCST90277405
rs1260326	triacylglycerol 54:5 measurement	2	27508073	3E-12	0.121773	[0.088-0.156] unit decrease	GCKR	37907536	Ottensmann L	Nat Commun	7,146 Finnish ancestry individuals	GCST90277406
rs1260326	triacylglycerol 54:6 measurement	2	27508073	2E-10	0.112094	[0.078-0.147] unit decrease	GCKR	37907536	Ottensmann L	Nat Commun	7,066 Finnish ancestry individuals	GCST90277407
rs1260326	triacylglycerol 54:7 measurement	2	27508073	0.000000009	0.102768	[0.068-0.138] unit decrease	GCKR	37907536	Ottensmann L	Nat Commun	6,828 Finnish ancestry individuals	GCST90277408
rs1260326	triacylglycerol 52:5 measurement	2	27508073	1E-18	0.153998	[0.12-0.19] unit decrease	GCKR	37907536	Ottensmann L	Nat Commun	7,172 Finnish ancestry individuals	GCST90277399
rs1260326	triacylglycerol 52:6 measurement	2	27508073	4E-13	0.132332	[0.097-0.168] unit decrease	GCKR	37907536	Ottensmann L	Nat Commun	6,554 Finnish ancestry individuals	GCST90277400
rs1260326	triacylglycerol 53:2 measurement	2	27508073	2E-11	0.118757	[0.084-0.153] unit decrease	GCKR	37907536	Ottensmann L	Nat Commun	6,996 Finnish ancestry individuals	GCST90277401
rs1260326	level of Triacylglycerol (53:3) in blood serum	2	27508073	4E-15	0.137329	[0.1-0.17] unit decrease	GCKR	37907536	Ottensmann L	Nat Commun	7,113 Finnish ancestry individuals	GCST90277402
rs1260326	level of Triacylglycerol (53:4) in blood serum	2	27508073	1E-13	0.135867	[0.1-0.17] unit decrease	GCKR	37907536	Ottensmann L	Nat Commun	6,479 Finnish ancestry individuals	GCST90277403
rs1260326	triacylglycerol 56:6 measurement	2	27508073	2E-11	0.117623	[0.083-0.152] unit decrease	GCKR	37907536	Ottensmann L	Nat Commun	7,151 Finnish ancestry individuals	GCST90277412
rs1260326	triacylglycerol 56:7 measurement	2	27508073	0.00000002	0.0986077	[0.064-0.133] unit decrease	GCKR	37907536	Ottensmann L	Nat Commun	7,148 Finnish ancestry individuals	GCST90277413
rs1260326	triacylglycerol 58:7 measurement	2	27508073	0.000000003	0.119307	[0.08-0.159] unit decrease	GCKR	37907536	Ottensmann L	Nat Commun	5,403 Finnish ancestry individuals	GCST90277415
rs1260326	alcohol consumption measurement	2	27508073	3E-21	0.022754608	[0.018-0.027] unit decrease	GCKR	36301540	Deak JD	JAMA Netw Open	353,981 European ancestry individuals	GCST90244188
rs1260326	alcohol consumption measurement	2	27508073	2E-24	0.0229	[0.019-0.027] unit decrease	GCKR	36301540	Deak JD	JAMA Netw Open	422,491 European ancestry individuals	GCST90244189
rs1260326	alcohol consumption measurement	2	27508073	0.00000003			GCKR	36301540	Deak JD	JAMA Netw Open	29,132 African ancestry individuals, 218,623 European ancestry individuals	GCST90244185
rs1260326	alcohol consumption measurement	2	27508073	0.00000005			GCKR	36301540	Deak JD	JAMA Netw Open	218,623 European ancestry individuals	GCST90244186
rs1260326	fasting blood glucose measurement	2	27508073	6E-21	0.04	[0.02-0.06] unit increase	GCKR	35902682	DiCorpo D	Commun Biol	7,174 African American individuals, 2,217 East Asian ancestry individuals, 14,513 European ancestry individuals, 1,989 Hispanic or Latin American individuals, 914 Samoan ancestry individuals	GCST90245986
rs1260326	fasting blood insulin measurement	2	27508073	7E-13	0.03	[0.01-0.05] unit increase	GCKR	35902682	DiCorpo D	Commun Biol	6,803 African American individuals, 572 East Asian ancestry individuals, 13,281 European ancestry individuals, 1,641 Hispanic or Latin American individuals, 914 Samoan ancestry individuals	GCST90245987
rs1260326	glucose-to-mannose ratio	2	27508073	3E-148	0.041	[0.037-0.045] unit increase	GCKR	24816252	Shin SY	Nat Genet	5,568 European ancestry individuals	GCST90243906
rs1260326	fibroblast growth factor 21 measurement	2	27508073	4E-34	0.174	[0.15-0.2] unit increase	GCKR	36208799	Larsson SC	Metabolism	6,259 Swedish ancestry individuals	GCST90244190
rs1260326	total cholesterol measurement	2	27508073	9E-28	0.0735391	[0.061-0.086] unit decrease	GCKR	34887591	Graham SE	Nature	99,432 Admixed African or African ancestry individuals	GCST90239674
rs1260326	omega-6 polyunsaturated fatty acid measurement	2	27508073	9E-55	0.064	[0.056-0.072] unit increase	GCKR	35692035	Borges MC	BMC Med	114,999 European ancestry individuals	GCST90133364
rs1260326	omega-3 polyunsaturated fatty acid measurement	2	27508073	7E-87	0.082	[0.074-0.09] unit increase	GCKR	35692035	Borges MC	BMC Med	114,999 European ancestry individuals	GCST90133362
rs1260326	docosahexaenoic acid measurement	2	27508073	3E-30	0.047	[0.039-0.055] unit increase	GCKR	35692035	Borges MC	BMC Med	114,999 European ancestry individuals	GCST90133361
rs1260326	total cholesterol measurement	2	27508073	4E-287	0.0594671	[0.057-0.062] unit decrease	GCKR	34887591	Graham SE	Nature	1,320,016 European ancestry individuals	GCST90239676
rs1260326	total cholesterol measurement	2	27508073	6E-12	0.0579409	[0.042-0.074] unit decrease	GCKR	34887591	Graham SE	Nature	40,963 South Asian ancestry individuals	GCST90239678
rs1260326	total cholesterol measurement	2	27508073	9E-32	0.0831059	[0.069-0.097] unit decrease	GCKR	34887591	Graham SE	Nature	48,057 Hispanic individuals	GCST90239677
rs1260326	factor VII measurement	2	27508073	0.000000006	0.017947862	[0.012-0.024] unit decrease	GCKR	35552711	Pankratz N	Hum Mol Genet	8,403 European ancestry individuals, 3,246 African American individuals	GCST90132197
rs1260326	triglyceride measurement	2	27508073	0			GCKR	34887591	Graham SE	Nature	40,963 South Asian ancestry individuals, 48,057 Hispanic individuals, 99,432 Admixed African or African ancestry individuals, 146,492 East Asian ancestry individuals, 1,320,016 European ancestry individuals	GCST90239661
rs1260326	mannose measurement	2	27508073	1E-77	0.044	[-0.04--0.048] unit decrease	GCKR	24816252	Shin SY	Nat Genet	7,793 European ancestry individuals	GCST90243414
rs1260326	alanine measurement	2	27508073	6E-14	0.013	[0.0091-0.0169] unit increase	GCKR	24816252	Shin SY	Nat Genet	7,788 European ancestry individuals	GCST90243582
rs1260326	alcohol consumption measurement	2	27508073	3E-143	0.0235	[0.022-0.025] unit increase	GCKR	36477530	Saunders GRB	Nature	2,428,851 European ancestry individuals	GCST90243984
rs1260326	alcohol consumption measurement	2	27508073	0.000000001	0.017	[0.012-0.022] unit increase	GCKR	36477530	Saunders GRB	Nature	274,707 Hispanic or Latin American individuals	GCST90243982
rs1260326	serum gamma-glutamyl transferase measurement	2	27508073	1E-96	0.0628	[0.057-0.069] unit decrease	GCKR	36333282	Kim YJ	Nat Commun	288,127 East Asian ancestry individuals	GCST90244011
rs1260326	total cholesterol measurement	2	27508073	2E-28	2.29	[1.89-2.69] unit decrease	GCKR	35884923	Lee SB	Biomedicines	58,701 Korean ancestry individuals	GCST90134518
rs4843804	pulmonary embolism	16	88122581	2E-12	0.35	[0.26-0.47]	BANP - LINC02182	37076872	Zhang Z	BMC Med	622 Han Chinese ancestry cases, 8,853 Han Chinese ancestry controls	GCST90278093
rs1260326	triglyceride measurement	2	27508073	1E-118	9.23	[8.45-10.01] unit decrease	GCKR	35884923	Lee SB	Biomedicines	58,701 Korean ancestry individuals	GCST90134521
rs1260326	C-reactive protein measurement	2	27508073	4E-257	0.070358	[0.066-0.074] unit increase	GCKR	36376304	Koskeridis F	Nat Commun	575,531 European ancestry individuals	GCST90179146
rs1260326	low density lipoprotein cholesterol measurement	2	27508073	5E-114			GCKR	34887591	Graham SE	Nature	40,963 South Asian ancestry individuals, 48,057 Hispanic individuals, 99,432 Admixed African or African ancestry individuals, 146,492 East Asian ancestry individuals, 1,320,016 European ancestry individuals	GCST90239655
rs1260326	1-myristoylglycerol (14:0) measurement	2	27508073	6E-11	0.13	unit decrease	GCKR	35347128	Yin X	Nat Commun	6,136 Finnish ancestry individuals	GCST90139789
rs1260326	2-myristoyl-GPC (14:0) measurement	2	27508073	3E-14	0.14	unit decrease	GCKR	35347128	Yin X	Nat Commun	6,136 Finnish ancestry individuals	GCST90139774
rs1260326	1-palmitoyl-GPE (16:0) measurement	2	27508073	2E-12	0.13	unit decrease	GCKR	35347128	Yin X	Nat Commun	6,136 Finnish ancestry individuals	GCST90139777
rs1260326	1-stearoyl-2-oleoyl-GPE (18:0/18:1) measurement	2	27508073	5E-11	0.13	unit decrease	GCKR	35347128	Yin X	Nat Commun	6,136 Finnish ancestry individuals	GCST90139808
rs1260326	1-myristoyl-GPC (14:0) measurement	2	27508073	2E-14	0.14	unit decrease	GCKR	35347128	Yin X	Nat Commun	6,136 Finnish ancestry individuals	GCST90139749
rs1260326	1-stearoyl-GPE (18:0) measurement	2	27508073	6E-14	0.14	unit decrease	GCKR	35347128	Yin X	Nat Commun	6,136 Finnish ancestry individuals	GCST90139757
rs1260326	1-palmitoleoylglycerol (16:1) measurement	2	27508073	9E-12	0.13	unit decrease	GCKR	35347128	Yin X	Nat Commun	6,136 Finnish ancestry individuals	GCST90139955
rs1260326	1-stearoyl-2-docosahexaenoyl-GPE (18:0/22:6) measurement	2	27508073	7E-14	0.15	unit decrease	GCKR	35347128	Yin X	Nat Commun	6,136 Finnish ancestry individuals	GCST90139970
rs1260326	lactate measurement	2	27508073	4E-13	0.14	unit decrease	GCKR	35347128	Yin X	Nat Commun	6,136 Finnish ancestry individuals	GCST90139625
rs1260326	mannose measurement	2	27508073	6E-149	0.49	unit increase	GCKR	35347128	Yin X	Nat Commun	6,136 Finnish ancestry individuals	GCST90139627
rs1260326	pyruvate measurement	2	27508073	9E-14	0.14	unit decrease	GCKR	35347128	Yin X	Nat Commun	6,136 Finnish ancestry individuals	GCST90139628
rs1260326	serum albumin measurement	2	27508073	7E-59	0.2	[0.17-0.23] g/L decrease	GCKR	34321204	Harrison S	Sci Adv	148,248 British ancestry men	GCST90027079
rs1260326	serum albumin measurement	2	27508073	5E-28	0.14	[0.12-0.16] g/L decrease	GCKR	34321204	Harrison S	Sci Adv	158,000 British ancestry women	GCST90027080
rs1260326	serum albumin measurement	2	27508073	2E-24	0.15	[0.12-0.18] g/L decrease	GCKR	34321204	Harrison S	Sci Adv	104,632 British ancestry post-menopausal women	GCST90027081
rs1260326	sex hormone-binding globulin measurement	2	27508073	1E-67	1.39	[1.23-1.55] nmol/L increase	GCKR	34321204	Harrison S	Sci Adv	148,248 British ancestry men	GCST90027091
rs1260326	sex hormone-binding globulin measurement	2	27508073	2E-26	1.76	[1.44-2.08] nmol/L increase	GCKR	34321204	Harrison S	Sci Adv	104,632 British ancestry post-menopausal women	GCST90027093
rs1260326	sex hormone-binding globulin measurement	2	27508073	5E-38	1.82	[1.54-2.1] nmol/L increase	GCKR	34321204	Harrison S	Sci Adv	158,000 British ancestry women	GCST90027092
rs1260326	testosterone measurement	2	27508073	4E-10	0.02	[0.014-0.026] nmol/L increase	GCKR	34321204	Harrison S	Sci Adv	158,000 British ancestry women	GCST90027096
rs1260326	triglyceride measurement	2	27508073	1E-64	0.118817	[0.11-0.13] unit decrease	GCKR	34887591	Graham SE	Nature	48,057 Hispanic individuals	GCST90239665
rs1260326	Intrahepatic cholestasis of pregnancy	2	27508073	7E-16	1.43	[1.35-1.52]	GCKR	35977952	Dixon PH	Nat Commun	1,138 European ancestry cases, 153,642 European ancestry controls	GCST90095084
rs1260326	fibroblast growth factor 21 measurement	2	27508073	1E-28	0.132	[0.11-0.16] unit increase	GCKR	37563310	Zhao JH	Nat Immunol	14,743 European ancestry individuals	GCST90274788
rs1260326	high density lipoprotein cholesterol measurement	2	27508073	0.00000002			GCKR	34887591	Graham SE	Nature	40,963 South Asian ancestry individuals, 48,057 Hispanic individuals, 99,432 Admixed African or African ancestry individuals, 146,492 East Asian ancestry individuals, 1,320,016 European ancestry individuals	GCST90239649
rs1260326	type 2 diabetes mellitus	2	27508073	2E-13	0.061	[0.045-0.077] unit increase	GCKR	35551307	Mahajan A	Nat Genet	139,705 East Asian ancestry individuals	GCST90132185
rs1260326	creatinine measurement	2	27508073	1E-97	0.0342	[0.031-0.037] unit increase	GCKR	34594039	Sakaue S	Nat Genet	344,104 European ancestry individuals, 150,266 East Asian ancestry individuals	GCST90018979
rs1260326	alcohol consumption measurement	2	27508073	3E-64	0.0361951	[0.032-0.04] unit decrease	GCKR	32193382	Cole JB	Nat Commun	449,210 European ancestry individuals	GCST90132992
rs1260326	fatty acid measurement	2	27508073	3E-11	0.12	[0.081-0.159] unit increase	GCKR	32150548	Riveros-Mckay F	PLoS Genet	7,142 European ancestry individuals	GCST90179198
rs1260326	myristoyl-linoleoyl-glycerol (14:0/18:2) [1] measurement	2	27508073	2E-13	0.16	unit decrease	GCKR	35347128	Yin X	Nat Commun	6,136 Finnish ancestry individuals	GCST90140089
rs1260326	palmitoleoyl-linoleoyl-glycerol (16:1/18:2) [1] measurement	2	27508073	1E-11	0.14	unit decrease	GCKR	35347128	Yin X	Nat Commun	6,136 Finnish ancestry individuals	GCST90140066
rs1260326	oleoyl-arachidonoyl-glycerol (18:1/20:4) [1] measurement	2	27508073	9E-13	0.14	unit decrease	GCKR	35347128	Yin X	Nat Commun	6,136 Finnish ancestry individuals	GCST90140069
rs1260326	1-myristoyl-2-docosahexaenoyl-GPC (14:0/22:6) measurement	2	27508073	3E-12	0.13	unit decrease	GCKR	35347128	Yin X	Nat Commun	6,136 Finnish ancestry individuals	GCST90140015
rs1260326	1-myristoyl-2-linoleoyl-GPC (14:0/18:2) measurement	2	27508073	1E-11	0.13	unit decrease	GCKR	35347128	Yin X	Nat Commun	6,136 Finnish ancestry individuals	GCST90140013
rs1260326	1-myristoyl-2-arachidonoyl-GPC (14:0/20:4) measurement	2	27508073	2E-11	0.13	unit decrease	GCKR	35347128	Yin X	Nat Commun	6,136 Finnish ancestry individuals	GCST90140014
rs1260326	mannonate measurement	2	27508073	3E-59	0.31	unit increase	GCKR	35347128	Yin X	Nat Commun	6,136 Finnish ancestry individuals	GCST90140752
rs1260326	X-24295 measurement	2	27508073	3E-14	0.14	unit decrease	GCKR	35347128	Yin X	Nat Commun	6,136 Finnish ancestry individuals	GCST90140581
rs1260326	X-19438 measurement	2	27508073	2E-14	0.15	unit decrease	GCKR	35347128	Yin X	Nat Commun	6,136 Finnish ancestry individuals	GCST90140510
rs1260326	serine measurement	2	27508073	4E-11	0.13	unit increase	GCKR	35347128	Yin X	Nat Commun	6,136 Finnish ancestry individuals	GCST90139589
rs1260326	alanine measurement	2	27508073	4E-13	0.14	unit decrease	GCKR	35347128	Yin X	Nat Commun	6,136 Finnish ancestry individuals	GCST90139604
rs1260326	1-palmitoyl-2-oleoyl-GPE (16:0/18:1) measurement	2	27508073	3E-14	0.15	unit decrease	GCKR	35347128	Yin X	Nat Commun	6,136 Finnish ancestry individuals	GCST90140191
rs1260326	1-carboxyethylphenylalanine measurement	2	27508073	2E-13	0.14	unit decrease	GCKR	35347128	Yin X	Nat Commun	6,136 Finnish ancestry individuals	GCST90139520
rs1260326	1-carboxyethylvaline measurement	2	27508073	4E-19	0.17	unit decrease	GCKR	35347128	Yin X	Nat Commun	6,136 Finnish ancestry individuals	GCST90139522
rs1260326	1-carboxyethylleucine measurement	2	27508073	2E-19	0.18	unit decrease	GCKR	35347128	Yin X	Nat Commun	6,136 Finnish ancestry individuals	GCST90139523
rs1260326	1-carboxyethylisoleucine measurement	2	27508073	1E-14	0.17	unit decrease	GCKR	35347128	Yin X	Nat Commun	6,136 Finnish ancestry individuals	GCST90139524
rs1260326	mannose measurement	2	27508073	2E-36	0.196	[0.17-0.23] unit decrease	GCKR	35050183	Hysi PG	Metabolites	8,809 European ancestry individuals	GCST90103048
rs1260326	triglyceride measurement	2	27508073	1E-77	0.06268395	[0.056-0.069] unit decrease	GCKR	36220816	Selvaraj MS	Nat Commun	29,502 European ancestry individuals, 16,983 Black individuals, 13,943 Hispanic individuals, 4,719 Asian ancestry individuals, 1,182 Samoan ancestry individuals	GCST90244656
rs1260326	total cholesterol measurement	2	27508073	2E-31	3.279363	[2.73-3.83] mg/dL decrease	GCKR	36220816	Selvaraj MS	Nat Commun	29,502 European ancestry individuals, 16,983 Black individuals, 13,943 Hispanic individuals, 4,719 Asian ancestry individuals, 1,182 Samoan ancestry individuals	GCST90244655
rs1260326	gamma-glutamylthreonine measurement	2	27508073	3E-13	0.111	[0.082-0.14] unit decrease	GCKR	35050183	Hysi PG	Metabolites	8,809 European ancestry individuals	GCST90102974
rs1260326	gestational diabetes	2	27508073	0.0000007	0.109	[0.068-0.15] unit increase	GCKR	35220425	Pervjakova N	Hum Mol Genet	91 African American cases, up to 985 African American controls, 867 East Asian ancestry cases, up to 2,984 East Asian ancestry controls, 3,780 European ancestry cases, up to 344,902 European ancestry controls, 174 Hispanic American cases, up to 619 Hispanic American controls, 573 South Asian ancestry cases, up to 3,761 South Asian ancestry controls	GCST90239750
rs1260326	fibroblast growth factor 21 measurement	2	27508073	8E-13	0.1952	[0.14-0.25] unit increase	GCKR	36349687	Png G	Hum Mol Genet	2,855 Greek (founder/geneitc isolate) individuals	GCST90179298
rs148370779	cathepsin Z measurement	20	59027157	9E-50	2.4534	[2.13-2.78] unit decrease	ATP5F1E	36349687	Png G	Hum Mol Genet	2,923 Greek (founder/geneitc isolate) individuals	GCST90179278
rs10745925	cathepsin Z measurement	12	101825121	1E-17	0.2512	[0.19-0.31] unit increase	GNPTAB	36349687	Png G	Hum Mol Genet	2,923 Greek (founder/geneitc isolate) individuals	GCST90179278
rs10761760	platelet measurement	10	63419392	6E-19	2.67091	unit increase	JMJD1C	36329257	Lee CJ	Commun Biol	76,345 Taiwanese ancestry individuals	GCST90239624
rs1260326	gout	2	27508073	3E-36	1.24	[1.2-1.28]	GCKR	36281732	Sumpter NA	Arthritis Rheumatol	7,131 European ancestry cases, 325,239 European ancestry controls	GCST90239691
rs10761760	bilirubin measurement	10	63419392	5E-17	0.011622	unit decrease	JMJD1C	36329257	Lee CJ	Commun Biol	76,535 Taiwanese ancestry individuals	GCST90239631
rs1260326	body surface area	2	27508073	2E-24	0.00418616	[0.0034-0.005] unit decrease	GCKR	36502284	Yu XH	Obesity (Silver Spring)	337,198 British ancestry individuals	GCST90245995
rs1260326	4-methyl-2-oxopentanoate measurement	2	27508073	3E-13	0.07433532	[0.054-0.094] unit increase	GCKR	36357675	Surendran P	Nat Med	14,296 European ancestry individuals	GCST90245066
rs1260326	gamma-glutamylthreonine measurement	2	27508073	6E-29	0.11495769	[0.095-0.135] unit decrease	GCKR	36357675	Surendran P	Nat Med	14,296 European ancestry individuals	GCST90245210
rs1260326	1-palmitoyl-2-oleoyl-GPE (16:0/18:1) measurement	2	27508073	1E-18	0.09199729	[0.072-0.112] unit increase	GCKR	36357675	Surendran P	Nat Med	14,296 European ancestry individuals	GCST90244948
rs1260326	1-palmitoyl-2-docosahexaenoyl-GPE (16:0/22:6) measurement	2	27508073	2E-20	0.09408117	[0.074-0.114] unit increase	GCKR	36357675	Surendran P	Nat Med	14,296 European ancestry individuals	GCST90244941
rs1260326	1-stearoyl-2-docosahexaenoyl-GPE (18:0/22:6) measurement	2	27508073	1E-26	0.10895725	[0.089-0.129] unit increase	GCKR	36357675	Surendran P	Nat Med	14,296 European ancestry individuals	GCST90244966
rs1260326	1-stearoyl-2-docosapentaenoyl-GPC (18:0/22:5n3) measurement	2	27508073	5E-29	0.11614256	[0.096-0.136] unit increase	GCKR	36357675	Surendran P	Nat Med	14,296 European ancestry individuals	GCST90244967
rs1260326	1-stearoyl-2-docosapentaenoyl-GPC (18:0/22:5n6) measurement	2	27508073	5E-15	0.0815995	[0.061-0.102] unit increase	GCKR	36357675	Surendran P	Nat Med	14,296 European ancestry individuals	GCST90244968
rs1260326	1-palmitoyl-2-linoleoyl-GPE (16:0/18:2) measurement	2	27508073	5E-15	0.07968258	[0.06-0.1] unit increase	GCKR	36357675	Surendran P	Nat Med	14,296 European ancestry individuals	GCST90244945
rs1260326	lipid measurement	2	27508073	9E-17	0.087756865	[0.067-0.108] unit increase	GCKR	36357675	Surendran P	Nat Med	14,296 European ancestry individuals	GCST90244951
rs10761760	glycochenodeoxycholate glucuronide (1) measurement	10	63419392	0.0000002	0.055584252	[0.035-0.076] unit decrease	JMJD1C	36357675	Surendran P	Nat Med	14,296 European ancestry individuals	GCST90245228
rs1260326	1-stearoyl-2-linoleoyl-GPE (18:0/18:2) measurement	2	27508073	9E-17	0.08471021	[0.065-0.105] unit increase	GCKR	36357675	Surendran P	Nat Med	14,296 European ancestry individuals	GCST90244970
rs1260326	2-hydroxybutyrate/2-hydroxyisobutyrate measurement	2	27508073	7E-20	0.09479317	[0.074-0.115] unit increase	GCKR	36357675	Surendran P	Nat Med	14,296 European ancestry individuals	GCST90244991
rs1260326	mannose measurement	2	27508073	1E-23	0.1023528	[0.082-0.122] unit decrease	GCKR	36357675	Surendran P	Nat Med	14,296 European ancestry individuals	GCST90245288
rs1260326	kynurenate measurement	2	27508073	2E-15	0.08097793	[0.061-0.101] unit decrease	GCKR	36357675	Surendran P	Nat Med	14,296 European ancestry individuals	GCST90245273
rs1260326	X-23639 measurement	2	27508073	2E-10	0.06521006	[0.045-0.085] unit decrease	GCKR	36357675	Surendran P	Nat Med	14,296 European ancestry individuals	GCST90245723
rs1260326	3-methoxytyrosine measurement	2	27508073	2E-11	0.068652526	[0.049-0.089] unit decrease	GCKR	36357675	Surendran P	Nat Med	14,296 European ancestry individuals	GCST90245034
rs1260326	3-methyl-2-oxovalerate measurement	2	27508073	3E-14	0.077300236	[0.057-0.097] unit increase	GCKR	36357675	Surendran P	Nat Med	14,296 European ancestry individuals	GCST90245038
rs1260326	1-linolenoyl-GPC (18:3) measurement	2	27508073	4E-19	0.09117661	[0.071-0.111] unit increase	GCKR	36357675	Surendran P	Nat Med	14,296 European ancestry individuals	GCST90244906
rs1260326	1-docosahexaenoyl-GPE (22:6) measurement	2	27508073	2E-28	0.11242384	[0.092-0.132] unit increase	GCKR	36357675	Surendran P	Nat Med	14,296 European ancestry individuals	GCST90244899
rs1260326	serine measurement	2	27508073	2E-19	0.091799825	[0.072-0.112] unit decrease	GCKR	36357675	Surendran P	Nat Med	14,296 European ancestry individuals	GCST90245412
rs1260326	1-myristoyl-2-linoleoyl-GPC (14:0/18:2) measurement	2	27508073	3E-32	0.12329735	[0.1-0.14] unit increase	GCKR	36357675	Surendran P	Nat Med	14,296 European ancestry individuals	GCST90244921
rs1260326	1-myristoyl-GPC (14:0) measurement	2	27508073	1E-33	0.12314117	[0.1-0.14] unit increase	GCKR	36357675	Surendran P	Nat Med	14,296 European ancestry individuals	GCST90244923
rs1260326	lipid measurement	2	27508073	2E-18	0.0907133	[0.07-0.111] unit increase	GCKR	36357675	Surendran P	Nat Med	14,296 European ancestry individuals	GCST90244926
rs1260326	lipid measurement	2	27508073	9E-18	0.089513	[0.069-0.11] unit increase	GCKR	36357675	Surendran P	Nat Med	14,296 European ancestry individuals	GCST90244929
rs1260326	taurocholenate sulfate measurement	2	27508073	2E-16	0.08379656	[0.064-0.104] unit decrease	GCKR	36357675	Surendran P	Nat Med	14,296 European ancestry individuals	GCST90245448
rs1260326	threonine measurement	2	27508073	7E-39	0.13274238	[0.11-0.15] unit decrease	GCKR	36357675	Surendran P	Nat Med	14,296 European ancestry individuals	GCST90245456
rs1260326	metabolite measurement	2	27508073	4E-11	0.069264516	[0.049-0.09] unit increase	GCKR	36357675	Surendran P	Nat Med	14,296 European ancestry individuals	GCST90245579
rs1260326	total phospholipids in lipoprotein particles measurement	2	27508073	3E-51	0.0693991	[0.06-0.078] unit increase	GCKR	36764567	Davyson E	Biol Psychiatry	88,329 European ancestry individuals	GCST90269508
rs1260326	phospholipids in VLDL measurement	2	27508073	1E-70	0.0850538	[0.076-0.094] unit increase	GCKR	36764567	Davyson E	Biol Psychiatry	88,329 European ancestry individuals	GCST90269509
rs1260326	phospholipids in HDL measurement	2	27508073	3E-15	0.0347419	[0.026-0.043] unit increase	GCKR	36764567	Davyson E	Biol Psychiatry	88,329 European ancestry individuals	GCST90269511
rs1260326	triglycerides in VLDL measurement	2	27508073	1E-98	0.0985267	[0.089-0.108] unit increase	GCKR	36764567	Davyson E	Biol Psychiatry	88,329 European ancestry individuals	GCST90269505
rs1260326	triglycerides in LDL measurement	2	27508073	5E-115	0.108332	[0.099-0.118] unit increase	GCKR	36764567	Davyson E	Biol Psychiatry	88,329 European ancestry individuals	GCST90269506
rs1260326	triglycerides in HDL measurement	2	27508073	2E-104	0.103181	[0.094-0.112] unit increase	GCKR	36764567	Davyson E	Biol Psychiatry	88,329 European ancestry individuals	GCST90269507
rs1260326	triglyceride measurement	2	27508073	3E-107	0.10315	[0.094-0.112] unit increase	GCKR	36764567	Davyson E	Biol Psychiatry	88,329 European ancestry individuals	GCST90269504
rs1260326	cholesteryl ester measurement	2	27508073	8E-21	0.0407302	[0.032-0.049] unit decrease	GCKR	36764567	Davyson E	Biol Psychiatry	88,329 European ancestry individuals	GCST90269659
rs1260326	free cholesterol in large HDL measurement	2	27508073	3E-13	0.0314323	[0.023-0.04] unit decrease	GCKR	36764567	Davyson E	Biol Psychiatry	88,329 European ancestry individuals	GCST90269660
rs1260326	total lipids in medium HDL measurement	2	27508073	3E-29	0.0505503	[0.042-0.059] unit increase	GCKR	36764567	Davyson E	Biol Psychiatry	88,329 European ancestry individuals	GCST90269663
rs1260326	gamma-glutamylthreonine measurement	2	27508073	2E-11	0.106396	[0.075-0.137] unit increase	GCKR	36635386	Chen Y	Nat Genet	8,231 European ancestry individuals	GCST90199749
rs1260326	high density lipoprotein cholesterol measurement	2	27508073	8E-22	0.0429604	[0.034-0.052] unit increase	GCKR	36764567	Davyson E	Biol Psychiatry	88,329 European ancestry individuals	GCST90269662
rs1260326	phospholipids in medium HDL measurement	2	27508073	6E-38	0.0583453	[0.049-0.067] unit increase	GCKR	36764567	Davyson E	Biol Psychiatry	88,329 European ancestry individuals	GCST90269664
rs1260326	cholesterol in medium HDL measurement	2	27508073	2E-10	0.0285798	[0.02-0.037] unit increase	GCKR	36764567	Davyson E	Biol Psychiatry	88,329 European ancestry individuals	GCST90269665
rs1260326	free cholesterol in medium HDL measurement	2	27508073	1E-16	0.0366893	[0.028-0.045] unit increase	GCKR	36764567	Davyson E	Biol Psychiatry	88,329 European ancestry individuals	GCST90269667
rs1260326	triglycerides in medium HDL measurement	2	27508073	3E-102	0.102408	[0.093-0.112] unit increase	GCKR	36764567	Davyson E	Biol Psychiatry	88,329 European ancestry individuals	GCST90269668
rs1260326	mannonate measurement	2	27508073	2E-45	0.211453	[0.18-0.24] unit increase	GCKR	36635386	Chen Y	Nat Genet	8,166 European ancestry individuals	GCST90199932
rs1260326	phospholipids in small HDL measurement	2	27508073	8E-116	0.109385	[0.1-0.12] unit increase	GCKR	36764567	Davyson E	Biol Psychiatry	88,329 European ancestry individuals	GCST90269671
rs1260326	total lipids in small HDL measurement	2	27508073	4E-119	0.111528	[0.1-0.12] unit increase	GCKR	36764567	Davyson E	Biol Psychiatry	88,329 European ancestry individuals	GCST90269670
rs1260326	high density lipoprotein cholesterol measurement	2	27508073	1E-88	0.0964383	[0.087-0.106] unit increase	GCKR	36764567	Davyson E	Biol Psychiatry	88,329 European ancestry individuals	GCST90269669
rs1260326	cholesterol in small HDL measurement	2	27508073	4E-75	0.0883888	[0.079-0.098] unit increase	GCKR	36764567	Davyson E	Biol Psychiatry	88,329 European ancestry individuals	GCST90269672
rs1260326	cholesteryl ester measurement	2	27508073	3E-59	0.0785431	[0.069-0.088] unit increase	GCKR	36764567	Davyson E	Biol Psychiatry	88,329 European ancestry individuals	GCST90269673
rs1260326	triglycerides in small HDL measurement	2	27508073	2E-123	0.111152	[0.1-0.12] unit increase	GCKR	36764567	Davyson E	Biol Psychiatry	88,329 European ancestry individuals	GCST90269675
rs1260326	free cholesterol in small HDL measurement	2	27508073	9E-106	0.103275	[0.094-0.113] unit increase	GCKR	36764567	Davyson E	Biol Psychiatry	88,329 European ancestry individuals	GCST90269674
rs1260326	phospholipids:total lipids ratio	2	27508073	4E-15	0.0380761	[0.029-0.048] unit increase	GCKR	36764567	Davyson E	Biol Psychiatry	85,701 European ancestry individuals	GCST90269676
rs1260326	cholesterol to total lipids in very large VLDL percentage	2	27508073	6E-64	0.078572	[0.069-0.088] unit decrease	GCKR	36764567	Davyson E	Biol Psychiatry	87,620 European ancestry individuals	GCST90269682
rs1260326	1-(1-enyl-palmitoyl)-2-palmitoleoyl-GPC (P-16:0/16:1) measurement	2	27508073	3E-10	0.0955316	[0.066-0.125] unit increase	GCKR	36635386	Chen Y	Nat Genet	8,083 European ancestry individuals	GCST90200070
rs1260326	free cholesterol to total lipids in chylomicrons and extremely large VLDL percentage	2	27508073	2E-10	0.0307137	[0.021-0.04] unit decrease	GCKR	36764567	Davyson E	Biol Psychiatry	85,701 European ancestry individuals	GCST90269679
rs1260326	cholesteryl esters to total lipids in very large VLDL percentage	2	27508073	1E-59	0.0757944	[0.067-0.085] unit decrease	GCKR	36764567	Davyson E	Biol Psychiatry	87,620 European ancestry individuals	GCST90269683
rs1260326	cholesterol to total lipids in large VLDL percentage	2	27508073	4E-29	0.0532038	[0.044-0.063] unit decrease	GCKR	36764567	Davyson E	Biol Psychiatry	88,321 European ancestry individuals	GCST90269687
rs1260326	phospholipids:total lipids ratio	2	27508073	4E-42	0.0641163	[0.055-0.073] unit increase	GCKR	36764567	Davyson E	Biol Psychiatry	88,321 European ancestry individuals	GCST90269686
rs1260326	free cholesterol to total lipids in very large VLDL percentage	2	27508073	4E-64	0.0794045	[0.07-0.089] unit decrease	GCKR	36764567	Davyson E	Biol Psychiatry	87,620 European ancestry individuals	GCST90269684
rs1260326	triglycerides to total lipids in very large VLDL percentage	2	27508073	7E-56	0.0741202	[0.065-0.083] unit increase	GCKR	36764567	Davyson E	Biol Psychiatry	87,620 European ancestry individuals	GCST90269685
rs1260326	total lipids in lipoprotein particles measurement	2	27508073	6E-61	0.0783725	[0.069-0.088] unit increase	GCKR	36764567	Davyson E	Biol Psychiatry	88,329 European ancestry individuals	GCST90269520
rs1260326	total lipids in VLDL measurement	2	27508073	2E-82	0.0913697	[0.082-0.101] unit increase	GCKR	36764567	Davyson E	Biol Psychiatry	88,329 European ancestry individuals	GCST90269521
rs1260326	high density lipoprotein particle size measurement	2	27508073	1E-17	0.0372775	[0.029-0.046] unit decrease	GCKR	36764567	Davyson E	Biol Psychiatry	88,329 European ancestry individuals	GCST90269530
rs1260326	triglycerides to phosphoglycerides ratio	2	27508073	2E-65	0.0773187	[0.068-0.086] unit increase	GCKR	36764567	Davyson E	Biol Psychiatry	88,268 European ancestry individuals	GCST90269532
rs1260326	phosphoglycerides measurement	2	27508073	1E-67	0.0795254	[0.071-0.088] unit increase	GCKR	36764567	Davyson E	Biol Psychiatry	88,268 European ancestry individuals	GCST90269531
rs1260326	monounsaturated fatty acids; 16:1, 18:1 measurement	2	27508073	1E-126	0.1144	[0.11-0.12] unit increase	GCKR	36764567	Davyson E	Biol Psychiatry	88,268 European ancestry individuals	GCST90269544
rs1260326	saturated fatty acids measurement	2	27508073	3E-118	0.110233	[0.1-0.12] unit increase	GCKR	36764567	Davyson E	Biol Psychiatry	88,268 European ancestry individuals	GCST90269545
rs1260326	omega-6 polyunsaturated fatty acid measurement	2	27508073	3E-47	0.0682237	[0.059-0.077] unit increase	GCKR	36764567	Davyson E	Biol Psychiatry	88,268 European ancestry individuals	GCST90269542
rs1260326	polyunsaturated fatty acid measurement	2	27508073	5E-67	0.0814981	[0.072-0.091] unit increase	GCKR	36764567	Davyson E	Biol Psychiatry	88,268 European ancestry individuals	GCST90269543
rs1260326	acetate measurement	2	27508073	9E-13	0.0345587	[0.025-0.044] unit decrease	GCKR	36764567	Davyson E	Biol Psychiatry	88,306 European ancestry individuals	GCST90269572
rs1260326	amino acid measurement	2	27508073	2E-35	0.0575916	[0.049-0.067] unit increase	GCKR	36764567	Davyson E	Biol Psychiatry	88,303 European ancestry individuals	GCST90269561
rs1260326	lactate measurement	2	27508073	1E-11	0.0318749	[0.023-0.041] unit increase	GCKR	36764567	Davyson E	Biol Psychiatry	88,119 European ancestry individuals	GCST90269568
rs1260326	pyruvate measurement	2	27508073	3E-16	0.0394051	[0.03-0.049] unit increase	GCKR	36764567	Davyson E	Biol Psychiatry	88,069 European ancestry individuals	GCST90269569
rs1260326	isoleucine measurement	2	27508073	1E-27	0.051473	[0.042-0.061] unit increase	GCKR	36764567	Davyson E	Biol Psychiatry	88,326 European ancestry individuals	GCST90269562
rs1260326	leucine measurement	2	27508073	1E-29	0.0522914	[0.043-0.061] unit increase	GCKR	36764567	Davyson E	Biol Psychiatry	88,326 European ancestry individuals	GCST90269563
rs1260326	valine measurement	2	27508073	1E-36	0.0584826	[0.049-0.068] unit increase	GCKR	36764567	Davyson E	Biol Psychiatry	88,303 European ancestry individuals	GCST90269564
rs1260326	cholesterol in chylomicrons and extremely large VLDL measurement	2	27508073	4E-83	0.0905125	[0.081-0.1] unit increase	GCKR	36764567	Davyson E	Biol Psychiatry	88,329 European ancestry individuals	GCST90269581
rs1260326	triglycerides in chylomicrons and extremely large VLDL measurement	2	27508073	6E-61	0.077169	[0.068-0.086] unit increase	GCKR	36764567	Davyson E	Biol Psychiatry	88,329 European ancestry individuals	GCST90269584
rs1260326	free cholesterol in chylomicrons and extremely large VLDL measurement	2	27508073	2E-80	0.0889057	[0.08-0.098] unit increase	GCKR	36764567	Davyson E	Biol Psychiatry	88,329 European ancestry individuals	GCST90269583
rs1260326	cholesteryl ester measurement	2	27508073	7E-82	0.0900136	[0.081-0.099] unit increase	GCKR	36764567	Davyson E	Biol Psychiatry	88,329 European ancestry individuals	GCST90269582
rs1260326	cholesterol in large VLDL measurement	2	27508073	3E-71	0.0846988	[0.075-0.094] unit increase	GCKR	36764567	Davyson E	Biol Psychiatry	88,329 European ancestry individuals	GCST90269595
rs1260326	cholesteryl ester measurement	2	27508073	2E-55	0.0751436	[0.066-0.085] unit increase	GCKR	36764567	Davyson E	Biol Psychiatry	88,329 European ancestry individuals	GCST90269596
rs1260326	free cholesterol in large VLDL measurement	2	27508073	5E-84	0.0912566	[0.082-0.1] unit increase	GCKR	36764567	Davyson E	Biol Psychiatry	88,329 European ancestry individuals	GCST90269597
rs1260326	triglycerides in large VLDL measurement	2	27508073	2E-87	0.0926041	[0.083-0.102] unit increase	GCKR	36764567	Davyson E	Biol Psychiatry	88,329 European ancestry individuals	GCST90269598
rs1260326	very low density lipoprotein cholesterol measurement	2	27508073	2E-81	0.0913172	[0.082-0.101] unit increase	GCKR	36764567	Davyson E	Biol Psychiatry	88,329 European ancestry individuals	GCST90269606
rs1260326	triglycerides in medium VLDL measurement	2	27508073	9E-99	0.0993946	[0.09-0.109] unit increase	GCKR	36764567	Davyson E	Biol Psychiatry	88,329 European ancestry individuals	GCST90269605
rs1260326	triglycerides in very small VLDL measurement	2	27508073	2E-109	0.105328	[0.096-0.115] unit increase	GCKR	36764567	Davyson E	Biol Psychiatry	88,329 European ancestry individuals	GCST90269619
rs1260326	triglycerides in large LDL measurement	2	27508073	2E-106	0.104258	[0.095-0.114] unit increase	GCKR	36764567	Davyson E	Biol Psychiatry	88,329 European ancestry individuals	GCST90269633
rs1260326	triglycerides in medium LDL measurement	2	27508073	2E-124	0.112487	[0.1-0.12] unit increase	GCKR	36764567	Davyson E	Biol Psychiatry	88,329 European ancestry individuals	GCST90269640
rs1260326	cholesterol in very large HDL measurement	2	27508073	1E-42	0.0605497	[0.052-0.069] unit decrease	GCKR	36764567	Davyson E	Biol Psychiatry	88,329 European ancestry individuals	GCST90269651
rs1260326	phospholipids in very large HDL measurement	2	27508073	4E-37	0.0559803	[0.047-0.065] unit decrease	GCKR	36764567	Davyson E	Biol Psychiatry	88,329 European ancestry individuals	GCST90269650
rs1260326	total lipids in very large HDL measurement	2	27508073	1E-34	0.0540886	[0.045-0.063] unit decrease	GCKR	36764567	Davyson E	Biol Psychiatry	88,329 European ancestry individuals	GCST90269649
rs1260326	cholesteryl esters to total lipids in large VLDL percentage	2	27508073	6E-48	0.0677247	[0.059-0.077] unit decrease	GCKR	36764567	Davyson E	Biol Psychiatry	88,321 European ancestry individuals	GCST90269688
rs1260326	glutamine measurement	2	27508073	4E-10	0.0988167	[0.068-0.13] unit increase	GCKR	36635386	Chen Y	Nat Genet	8,253 European ancestry individuals	GCST90200419
rs1260326	DCN1-like protein 5 measurement	2	27508073	2E-18	0.118	[0.091-0.145] unit increase	GCKR	34648354	Pietzner M	Science	10,708 European ancestry individuals	GCST90247243
rs1260326	MANSC domain-containing protein 1 measurement	2	27508073	6E-17	0.113	[0.086-0.14] unit decrease	GCKR	34648354	Pietzner M	Science	10,708 European ancestry individuals	GCST90248400
rs1260326	body mass index	2	27508073	8E-19	0.01459	[0.011-0.018] unit decrease	GCKR	36376304	Koskeridis F	Nat Commun	694,649 European ancestry individuals	GCST90179150
rs1260326	EGF-containing fibulin-like extracellular matrix protein 1 measurement	2	27508073	1E-19	0.12	[0.095-0.145] unit decrease	GCKR	34648354	Pietzner M	Science	10,708 European ancestry individuals	GCST90247407
rs1260326	gallstones	2	27508073	1E-23	1.08	[1.07-1.09]	GCKR	34651315	Fairfield CJ	Hepatology	43,639 European ancestry cases, 506,798 European ancestry controls	GCST90128518
rs1260326	coagulation factor IX measurement	2	27508073	4E-14	0.102	[0.075-0.129] unit increase	GCKR	34648354	Pietzner M	Science	10,708 European ancestry individuals	GCST90247096
rs1260326	free cholesterol in VLDL measurement	2	27508073	1E-59	0.0783397	[0.069-0.088] unit increase	GCKR	36764567	Davyson E	Biol Psychiatry	88,329 European ancestry individuals	GCST90269517
rs1260326	very low density lipoprotein particle size measurement	2	27508073	8E-78	0.0849057	[0.076-0.094] unit increase	GCKR	36764567	Davyson E	Biol Psychiatry	88,329 European ancestry individuals	GCST90269528
rs1260326	high density lipoprotein cholesterol measurement	2	27508073	2E-36	0.0574346	[0.049-0.066] unit increase	GCKR	36764567	Davyson E	Biol Psychiatry	88,329 European ancestry individuals	GCST90269527
rs1260326	omega-3 polyunsaturated fatty acid measurement	2	27508073	2E-81	0.089132	[0.08-0.098] unit increase	GCKR	36764567	Davyson E	Biol Psychiatry	88,268 European ancestry individuals	GCST90269541
rs1260326	degree of unsaturation measurement	2	27508073	1E-15	0.0369239	[0.028-0.046] unit decrease	GCKR	36764567	Davyson E	Biol Psychiatry	88,268 European ancestry individuals	GCST90269540
rs1260326	fatty acid measurement	2	27508073	2E-117	0.110104	[0.1-0.12] unit increase	GCKR	36764567	Davyson E	Biol Psychiatry	88,268 European ancestry individuals	GCST90269539
rs1260326	omega-3 polyunsaturated fatty acid measurement	2	27508073	1E-20	0.043449	[0.034-0.053] unit increase	GCKR	36764567	Davyson E	Biol Psychiatry	88,268 European ancestry individuals	GCST90269548
rs1260326	monounsaturated fatty acids; 16:1, 18:1 measurement	2	27508073	5E-80	0.0885698	[0.079-0.098] unit increase	GCKR	36764567	Davyson E	Biol Psychiatry	88,268 European ancestry individuals	GCST90269551
rs1260326	polyunsaturated fatty acids to total fatty acids percentage	2	27508073	2E-85	0.0913467	[0.082-0.1] unit decrease	GCKR	36764567	Davyson E	Biol Psychiatry	88,268 European ancestry individuals	GCST90269550
rs1260326	omega-6 polyunsaturated fatty acid measurement	2	27508073	1E-128	0.112272	[0.1-0.12] unit decrease	GCKR	36764567	Davyson E	Biol Psychiatry	88,268 European ancestry individuals	GCST90269549
rs1260326	docosahexaenoic acid measurement	2	27508073	9E-31	0.0531906	[0.044-0.062] unit increase	GCKR	36764567	Davyson E	Biol Psychiatry	88,268 European ancestry individuals	GCST90269547
rs1260326	total lipids in chylomicrons and extremely large VLDL measurement	2	27508073	1E-71	0.08374	[0.075-0.093] unit increase	GCKR	36764567	Davyson E	Biol Psychiatry	88,329 European ancestry individuals	GCST90269579
rs1260326	phospholipids in chylomicrons and extremely large VLDL measurement	2	27508073	1E-80	0.0886032	[0.079-0.098] unit increase	GCKR	36764567	Davyson E	Biol Psychiatry	88,329 European ancestry individuals	GCST90269580
rs1260326	concentration of chylomicrons and extremely large VLDL particles measurement	2	27508073	1E-77	0.0871086	[0.078-0.096] unit increase	GCKR	36764567	Davyson E	Biol Psychiatry	88,329 European ancestry individuals	GCST90269578
rs1260326	glycoprotein measurement	2	27508073	7E-106	0.103908	[0.095-0.113] unit increase	GCKR	36764567	Davyson E	Biol Psychiatry	88,329 European ancestry individuals	GCST90269577
rs1260326	serum albumin measurement	2	27508073	5E-26	0.0507088	[0.041-0.06] unit increase	GCKR	36764567	Davyson E	Biol Psychiatry	88,315 European ancestry individuals	GCST90269576
rs1260326	very low density lipoprotein cholesterol measurement	2	27508073	3E-89	0.0938927	[0.085-0.103] unit increase	GCKR	36764567	Davyson E	Biol Psychiatry	88,329 European ancestry individuals	GCST90269592
rs1260326	total lipids in large VLDL	2	27508073	2E-85	0.0919339	[0.083-0.101] unit increase	GCKR	36764567	Davyson E	Biol Psychiatry	88,329 European ancestry individuals	GCST90269593
rs1260326	triglycerides in very large VLDL measurement	2	27508073	2E-94	0.0958239	[0.087-0.105] unit increase	GCKR	36764567	Davyson E	Biol Psychiatry	88,329 European ancestry individuals	GCST90269591
rs1260326	phospholipids in large VLDL measurement	2	27508073	3E-86	0.0922856	[0.083-0.101] unit increase	GCKR	36764567	Davyson E	Biol Psychiatry	88,329 European ancestry individuals	GCST90269594
rs1260326	free cholesterol in very large VLDL measurement	2	27508073	3E-76	0.086936	[0.078-0.096] unit increase	GCKR	36764567	Davyson E	Biol Psychiatry	88,329 European ancestry individuals	GCST90269590
rs1260326	total lipids in small VLDL	2	27508073	8E-81	0.0912244	[0.082-0.101] unit increase	GCKR	36764567	Davyson E	Biol Psychiatry	88,329 European ancestry individuals	GCST90269607
rs1260326	free cholesterol in very large HDL measurement	2	27508073	1E-60	0.07468	[0.066-0.084] unit decrease	GCKR	36764567	Davyson E	Biol Psychiatry	88,329 European ancestry individuals	GCST90269653
rs1260326	threonine measurement	2	27508073	3E-15	0.123814	[0.093-0.154] unit increase	GCKR	36635386	Chen Y	Nat Genet	8,245 European ancestry individuals	GCST90200432
rs1260326	mannose measurement	2	27508073	3E-65	0.261363	[0.23-0.29] unit increase	GCKR	36635386	Chen Y	Nat Genet	8,212 European ancestry individuals	GCST90200435
rs1260326	triglycerides in very large HDL measurement	2	27508073	4E-62	0.0787651	[0.069-0.088] unit increase	GCKR	36764567	Davyson E	Biol Psychiatry	88,329 European ancestry individuals	GCST90269654
rs1260326	very low density lipoprotein cholesterol measurement	2	27508073	5E-61	0.0792837	[0.07-0.089] unit increase	GCKR	36764567	Davyson E	Biol Psychiatry	88,329 European ancestry individuals	GCST90269525
rs1260326	lipoprotein measurement	2	27508073	3E-41	0.0613707	[0.052-0.07] unit increase	GCKR	36764567	Davyson E	Biol Psychiatry	88,329 European ancestry individuals	GCST90269524
rs1260326	choline measurement	2	27508073	3E-52	0.0692225	[0.06-0.078] unit increase	GCKR	36764567	Davyson E	Biol Psychiatry	88,268 European ancestry individuals	GCST90269533
rs1260326	phosphatidylcholine measurement	2	27508073	2E-54	0.0704442	[0.062-0.079] unit increase	GCKR	36764567	Davyson E	Biol Psychiatry	88,268 European ancestry individuals	GCST90269534
rs1260326	apolipoprotein A 1 measurement	2	27508073	2E-22	0.0434021	[0.035-0.052] unit increase	GCKR	36764567	Davyson E	Biol Psychiatry	88,329 European ancestry individuals	GCST90269537
rs1260326	omega-6:omega-3 polyunsaturated fatty acid ratio	2	27508073	3E-53	0.0716907	[0.063-0.081] unit decrease	GCKR	36764567	Davyson E	Biol Psychiatry	88,268 European ancestry individuals	GCST90269556
rs1260326	polyunsaturated fatty acids to monounsaturated fatty acids ratio	2	27508073	2E-89	0.093551	[0.084-0.103] unit decrease	GCKR	36764567	Davyson E	Biol Psychiatry	88,268 European ancestry individuals	GCST90269555
rs1260326	saturated fatty acids to total fatty acids percentage	2	27508073	2E-32	0.0564971	[0.047-0.066] unit increase	GCKR	36764567	Davyson E	Biol Psychiatry	88,268 European ancestry individuals	GCST90269552
rs1260326	linoleic acid measurement	2	27508073	2E-72	0.0839146	[0.075-0.093] unit decrease	GCKR	36764567	Davyson E	Biol Psychiatry	88,268 European ancestry individuals	GCST90269553
rs1260326	alanine measurement	2	27508073	3E-45	0.0599207	[0.052-0.068] unit increase	GCKR	36764567	Davyson E	Biol Psychiatry	88,325 European ancestry individuals	GCST90269557
rs1260326	glutamine measurement	2	27508073	3E-57	0.0768603	[0.067-0.086] unit decrease	GCKR	36764567	Davyson E	Biol Psychiatry	88,070 European ancestry individuals	GCST90269558
rs1260326	total lipids in very large VLDL measurement	2	27508073	5E-88	0.0930103	[0.084-0.102] unit increase	GCKR	36764567	Davyson E	Biol Psychiatry	88,329 European ancestry individuals	GCST90269586
rs1260326	very low density lipoprotein cholesterol measurement	2	27508073	2E-90	0.0941273	[0.085-0.103] unit increase	GCKR	36764567	Davyson E	Biol Psychiatry	88,329 European ancestry individuals	GCST90269585
rs1260326	cholesterol in very large VLDL measurement	2	27508073	9E-70	0.0837157	[0.074-0.093] unit increase	GCKR	36764567	Davyson E	Biol Psychiatry	88,329 European ancestry individuals	GCST90269588
rs1260326	phospholipids in very large VLDL measurement	2	27508073	1E-79	0.0885697	[0.079-0.098] unit increase	GCKR	36764567	Davyson E	Biol Psychiatry	88,329 European ancestry individuals	GCST90269587
rs1260326	cholesteryl ester measurement	2	27508073	2E-59	0.0777145	[0.068-0.087] unit increase	GCKR	36764567	Davyson E	Biol Psychiatry	88,329 European ancestry individuals	GCST90269589
rs1260326	total lipids in medium VLDL	2	27508073	4E-61	0.0794036	[0.07-0.089] unit increase	GCKR	36764567	Davyson E	Biol Psychiatry	88,329 European ancestry individuals	GCST90269600
rs1260326	triglycerides in small VLDL measurement	2	27508073	3E-119	0.109105	[0.1-0.118] unit increase	GCKR	36764567	Davyson E	Biol Psychiatry	88,329 European ancestry individuals	GCST90269612
rs1260326	triglycerides in IDL measurement	2	27508073	4E-96	0.09872	[0.089-0.108] unit increase	GCKR	36764567	Davyson E	Biol Psychiatry	88,329 European ancestry individuals	GCST90269626
rs1260326	triglycerides in small LDL measurement	2	27508073	2E-115	0.10757	[0.098-0.117] unit increase	GCKR	36764567	Davyson E	Biol Psychiatry	88,329 European ancestry individuals	GCST90269647
rs1260326	non-alcoholic fatty liver disease	2	27508073	3E-31	11.62	z score increase	GCKR	37709864	Chen Y	Nat Genet	691,479 European ancestry, African American or Afro-Caribbean, East Asian ancestry, Hispanic or Latin American, South Asian ancestry individuals	GCST90271622
rs1260326	cholesteryl ester measurement	2	27508073	5E-37	0.0559754	[0.047-0.065] unit decrease	GCKR	36764567	Davyson E	Biol Psychiatry	88,329 European ancestry individuals	GCST90269652
rs1260326	cholesterol in large HDL measurement	2	27508073	6E-19	0.0385717	[0.03-0.047] unit decrease	GCKR	36764567	Davyson E	Biol Psychiatry	88,329 European ancestry individuals	GCST90269658
rs1260326	free cholesterol to total lipids in medium VLDL percentage	2	27508073	1E-46	0.0666421	[0.058-0.076] unit decrease	GCKR	36764567	Davyson E	Biol Psychiatry	88,329 European ancestry individuals	GCST90269694
rs1260326	cholesteryl esters to total lipids in medium VLDL percentage	2	27508073	2E-71	0.0817174	[0.073-0.091] unit decrease	GCKR	36764567	Davyson E	Biol Psychiatry	88,329 European ancestry individuals	GCST90269693
rs1260326	cholesterol to total lipids in medium VLDL percentage	2	27508073	1E-65	0.0785396	[0.07-0.088] unit decrease	GCKR	36764567	Davyson E	Biol Psychiatry	88,329 European ancestry individuals	GCST90269692
rs1260326	free cholesterol to total lipids in small VLDL percentage	2	27508073	5E-56	0.0732424	[0.064-0.082] unit decrease	GCKR	36764567	Davyson E	Biol Psychiatry	88,329 European ancestry individuals	GCST90269699
rs1260326	cholesteryl esters to total lipids in small VLDL percentage	2	27508073	7E-35	0.0592118	[0.05-0.069] unit decrease	GCKR	36764567	Davyson E	Biol Psychiatry	88,329 European ancestry individuals	GCST90269698
rs1260326	cholesteryl esters to total lipids in very small VLDL percentage	2	27508073	2E-81	0.0876567	[0.079-0.097] unit decrease	GCKR	36764567	Davyson E	Biol Psychiatry	88,329 European ancestry individuals	GCST90269703
rs1260326	cholesterol to total lipids in IDL percentage	2	27508073	1E-37	0.0606999	[0.051-0.07] unit decrease	GCKR	36764567	Davyson E	Biol Psychiatry	88,329 European ancestry individuals	GCST90269707
rs1260326	cholesteryl esters to total lipids in IDL percentage	2	27508073	6E-25	0.0487847	[0.04-0.058] unit decrease	GCKR	36764567	Davyson E	Biol Psychiatry	88,329 European ancestry individuals	GCST90269708
rs1260326	triglycerides to total lipids in IDL percentage	2	27508073	7E-64	0.0790239	[0.07-0.088] unit increase	GCKR	36764567	Davyson E	Biol Psychiatry	88,329 European ancestry individuals	GCST90269710
rs1260326	free cholesterol to total lipids in IDL percentage	2	27508073	7E-35	0.0593465	[0.05-0.069] unit decrease	GCKR	36764567	Davyson E	Biol Psychiatry	88,329 European ancestry individuals	GCST90269709
rs1260326	phospholipids:total lipids ratio	2	27508073	1E-35	0.0600768	[0.051-0.07] unit decrease	GCKR	36764567	Davyson E	Biol Psychiatry	88,329 European ancestry individuals	GCST90269716
rs1260326	triglycerides to total lipids in large LDL percentage	2	27508073	2E-46	0.0676578	[0.058-0.077] unit increase	GCKR	36764567	Davyson E	Biol Psychiatry	88,329 European ancestry individuals	GCST90269715
rs1260326	triglycerides to total lipids in medium LDL percentage	2	27508073	7E-43	0.0653496	[0.056-0.075] unit increase	GCKR	36764567	Davyson E	Biol Psychiatry	88,329 European ancestry individuals	GCST90269720
rs1260326	phospholipids:total lipids ratio	2	27508073	4E-71	0.0862601	[0.077-0.096] unit decrease	GCKR	36764567	Davyson E	Biol Psychiatry	88,329 European ancestry individuals	GCST90269721
rs1260326	triglycerides to total lipids in small LDL percentage	2	27508073	1E-75	0.0865521	[0.077-0.096] unit increase	GCKR	36764567	Davyson E	Biol Psychiatry	88,329 European ancestry individuals	GCST90269725
rs1260326	phospholipids:total lipids ratio	2	27508073	1E-36	0.0565121	[0.048-0.065] unit decrease	GCKR	36764567	Davyson E	Biol Psychiatry	88,307 European ancestry individuals	GCST90269726
rs1260326	triglycerides to total lipids in very large HDL percentage	2	27508073	9E-109	0.101409	[0.092-0.11] unit increase	GCKR	36764567	Davyson E	Biol Psychiatry	88,307 European ancestry individuals	GCST90269730
rs1260326	cholesterol to total lipids in small VLDL percentage	2	27508073	2E-48	0.069315	[0.06-0.079] unit decrease	GCKR	36764567	Davyson E	Biol Psychiatry	88,329 European ancestry individuals	GCST90269697
rs1260326	triglycerides to total lipids in medium VLDL percentage	2	27508073	2E-58	0.0742628	[0.065-0.083] unit increase	GCKR	36764567	Davyson E	Biol Psychiatry	88,329 European ancestry individuals	GCST90269695
rs1260326	phospholipids:total lipids ratio	2	27508073	1E-54	0.0724338	[0.063-0.082] unit decrease	GCKR	36764567	Davyson E	Biol Psychiatry	88,329 European ancestry individuals	GCST90269696
rs1260326	triglycerides to total lipids in small VLDL percentage	2	27508073	8E-52	0.0713245	[0.062-0.081] unit increase	GCKR	36764567	Davyson E	Biol Psychiatry	88,329 European ancestry individuals	GCST90269700
rs1260326	cholesterol to total lipids in very small VLDL percentage	2	27508073	7E-81	0.0878222	[0.079-0.097] unit decrease	GCKR	36764567	Davyson E	Biol Psychiatry	88,329 European ancestry individuals	GCST90269702
rs1260326	free cholesterol to total lipids in very small VLDL percentage	2	27508073	6E-42	0.0655072	[0.056-0.075] unit decrease	GCKR	36764567	Davyson E	Biol Psychiatry	88,329 European ancestry individuals	GCST90269704
rs1260326	triglycerides to total lipids in very small VLDL percentage	2	27508073	1E-92	0.0943206	[0.085-0.103] unit increase	GCKR	36764567	Davyson E	Biol Psychiatry	88,329 European ancestry individuals	GCST90269705
rs1260326	phospholipids:total lipids ratio	2	27508073	7E-40	0.0636373	[0.054-0.073] unit decrease	GCKR	36764567	Davyson E	Biol Psychiatry	88,329 European ancestry individuals	GCST90269711
rs1260326	cholesterol to total lipids in large LDL percentage	2	27508073	2E-17	0.0401789	[0.031-0.049] unit decrease	GCKR	36764567	Davyson E	Biol Psychiatry	88,329 European ancestry individuals	GCST90269712
rs1260326	free cholesterol to total lipids in large LDL percentage	2	27508073	4E-96	0.096478	[0.087-0.106] unit decrease	GCKR	36764567	Davyson E	Biol Psychiatry	88,329 European ancestry individuals	GCST90269714
rs1260326	cholesteryl esters to total lipids in large LDL percentage	2	27508073	5E-29	0.0539758	[0.045-0.063] unit increase	GCKR	36764567	Davyson E	Biol Psychiatry	88,329 European ancestry individuals	GCST90269713
rs1260326	cholesteryl esters to total lipids in medium LDL percentage	2	27508073	2E-47	0.0697574	[0.06-0.079] unit increase	GCKR	36764567	Davyson E	Biol Psychiatry	88,329 European ancestry individuals	GCST90269718
rs1260326	free cholesterol to total lipids in medium LDL percentage	2	27508073	6E-90	0.09356	[0.084-0.103] unit decrease	GCKR	36764567	Davyson E	Biol Psychiatry	88,329 European ancestry individuals	GCST90269719
rs1260326	free cholesterol to total lipids in small LDL percentage	2	27508073	2E-74	0.0857357	[0.077-0.095] unit decrease	GCKR	36764567	Davyson E	Biol Psychiatry	88,329 European ancestry individuals	GCST90269724
rs1260326	cholesteryl esters to total lipids in small LDL percentage	2	27508073	1E-60	0.0795385	[0.07-0.089] unit increase	GCKR	36764567	Davyson E	Biol Psychiatry	88,329 European ancestry individuals	GCST90269723
rs1260326	cholesteryl esters to total lipids in large HDL percentage	2	27508073	2E-63	0.0781646	[0.069-0.087] unit decrease	GCKR	36764567	Davyson E	Biol Psychiatry	88,329 European ancestry individuals	GCST90269733
rs1260326	cholesterol to total lipids in large HDL percentage	2	27508073	2E-68	0.0804042	[0.071-0.089] unit decrease	GCKR	36764567	Davyson E	Biol Psychiatry	88,329 European ancestry individuals	GCST90269732
rs1260326	liver fat measurement	2	27508073	1E-12	7.1	z score increase	GCKR	36402844	van der Meer D	Commun Biol	33,235 European ancestry individuals	GCST90267352
rs1260326	body composition measurement	2	27508073	1E-22	9.78	z score increase	GCKR	36402844	van der Meer D	Commun Biol	33,588 European ancestry individuals	GCST90267367
rs1260326	phospholipids:total lipids ratio	2	27508073	3E-46	0.0672208	[0.058-0.076] unit increase	GCKR	36764567	Davyson E	Biol Psychiatry	88,329 European ancestry individuals	GCST90269731
rs1260326	triglycerides to total lipids in large HDL percentage	2	27508073	8E-61	0.0756271	[0.067-0.085] unit increase	GCKR	36764567	Davyson E	Biol Psychiatry	88,329 European ancestry individuals	GCST90269735
rs1260326	phospholipids:total lipids ratio	2	27508073	2E-15	0.0367799	[0.028-0.046] unit increase	GCKR	36764567	Davyson E	Biol Psychiatry	88,329 European ancestry individuals	GCST90269736
rs1260326	cholesteryl esters to total lipids in medium HDL percentage	2	27508073	2E-45	0.0665882	[0.057-0.076] unit decrease	GCKR	36764567	Davyson E	Biol Psychiatry	88,329 European ancestry individuals	GCST90269738
rs1260326	cholesterol to total lipids in medium HDL percentage	2	27508073	3E-37	0.0591891	[0.05-0.068] unit decrease	GCKR	36764567	Davyson E	Biol Psychiatry	88,329 European ancestry individuals	GCST90269737
rs1260326	triglycerides to total lipids in medium HDL percentage	2	27508073	9E-52	0.0707044	[0.062-0.08] unit increase	GCKR	36764567	Davyson E	Biol Psychiatry	88,329 European ancestry individuals	GCST90269740
rs1260326	cholesterol to total lipids in small HDL percentage	2	27508073	2E-33	0.057605	[0.048-0.067] unit decrease	GCKR	36764567	Davyson E	Biol Psychiatry	88,329 European ancestry individuals	GCST90269742
rs1260326	cholesteryl esters to total lipids in small HDL percentage	2	27508073	1E-30	0.0547302	[0.045-0.064] unit decrease	GCKR	36764567	Davyson E	Biol Psychiatry	88,329 European ancestry individuals	GCST90269743
rs1260326	triglycerides to total lipids in small HDL percentage	2	27508073	4E-60	0.075697	[0.067-0.085] unit increase	GCKR	36764567	Davyson E	Biol Psychiatry	88,329 European ancestry individuals	GCST90269745
rs1260326	body height	2	27508073	8E-20	0.022	[0.017-0.027] unit decrease	GCKR	36224396	Yengo L	Nature	472,730 East Asian ancestry individuals	GCST90245845
rs1060435	body height	11	69088127	2E-21	0.0229	[0.018-0.028] unit decrease	TPCN2	36224396	Yengo L	Nature	455,180 Hispanic or Latin American individuals	GCST90245844
rs1260326	complex trait	2	27508073	3E-36			GCKR	37277458	Vosberg DE	Sci Rep	141,980 European ancestry males	GCST90270119
rs1260326	high density lipoprotein cholesterol measurement	2	27508073	5E-55	0.054	[0.047-0.061] unit increase	GCKR	37669986	Kamiza AB	Nat Commun	125,000 African ancestry individuals (MTAG boosted by total cholesterol and triglyceride samples)	GCST90292527
rs1260326	triglyceride measurement	2	27508073	3E-50	0.056	[0.049-0.063] unit increase	GCKR	37669986	Kamiza AB	Nat Commun	125,000 African ancestry individuals (MTAG boosted by total cholesterol and high-density lipoprotein samples)	GCST90292528
rs1260326	total cholesterol measurement	2	27508073	7E-33	0.0624	[0.052-0.073] unit increase	GCKR	37669986	Kamiza AB	Nat Commun	125,000 African ancestry individuals (MTAG boosted by high-density lipoprotein and triglyceride samples)	GCST90292529
rs1260326	fasting blood glucose measurement	2	27508073	9E-46			GCKR	38116116	Chen CY	Cell Genom	92,615 Taiwanese ancestry individuals	GCST90278628
rs1260326	serum gamma-glutamyl transferase measurement	2	27508073	8E-70			GCKR	38116116	Chen CY	Cell Genom	92,615 Taiwanese ancestry individuals	GCST90278630
rs1260326	uric acid measurement	2	27508073	3E-43			GCKR	38116116	Chen CY	Cell Genom	92,615 Taiwanese ancestry individuals	GCST90278646
rs34593439	narcolepsy-cataplexy syndrome	15	78942615	8E-11	0.227	[0.16-0.3] unit increase	CTSH	37188663	Ollila HM	Nat Commun	213 African American or Afro-Caribbean cases, 1,747 African American or Afro-Caribbean controls, 2,412 East Asian ancestry cases, 5,902 East Asian ancestry controls, 3,448 European ancestry cases, 77,207 European ancestry controls	GCST90293089
rs1260326	alcohol use disorder measurement	2	27508073	2E-16	0.943	[0.93-0.96]	GCKR	37282553	Kember RL	Am J Psychiatry	296,989 European ancestry individuals	GCST90301660
rs1260326	alcohol consumption measurement	2	27508073	3E-19	0.06891	[0.054-0.084] unit decrease	GCKR	37282553	Kember RL	Am J Psychiatry	296,989 European ancestry individuals	GCST90301664
rs1260326	resting heart rate	2	27508073	1E-10			GCKR	38116116	Chen CY	Cell Genom	92,615 Taiwanese ancestry individuals	GCST90278636
rs1260326	total cholesterol measurement	2	27508073	6E-45			GCKR	38116116	Chen CY	Cell Genom	92,615 Taiwanese ancestry individuals	GCST90278644
rs1260326	triglyceride measurement	2	27508073	8E-191			GCKR	38116116	Chen CY	Cell Genom	92,615 Taiwanese ancestry individuals	GCST90278645
rs1260326	low density lipoprotein cholesterol measurement	2	27508073	3E-14			GCKR	38116116	Chen CY	Cell Genom	92,615 Taiwanese ancestry individuals	GCST90278638
rs7564167	complex trait	2	645190	0.00000002			LINC01875 - TMEM18	37277458	Vosberg DE	Sci Rep	141,980 European ancestry males	GCST90270119
rs1260326	alcohol consumption measurement	2	27508073	1E-153	0.0221	[0.02-0.024] unit increase	GCKR	36477530	Saunders GRB	Nature	2,965,643 European ancestry, East Asian ancestry, Hispanic or Latin American, African ancestry individuals	GCST90243989
rs148608463	complex trait	12	120975224	7E-12			HNF1A-AS1	37277458	Vosberg DE	Sci Rep	161,906 European ancestry females	GCST90270117
rs1260326	complex trait	2	27508073	1E-62			GCKR	37277458	Vosberg DE	Sci Rep	161,906 European ancestry females	GCST90270117
rs1260326	aspartate aminotransferase measurement	2	27508073	5E-20			GCKR	38116116	Chen CY	Cell Genom	92,615 Taiwanese ancestry individuals	GCST90278618
rs1260326	serum albumin measurement	2	27508073	7E-81			GCKR	38116116	Chen CY	Cell Genom	92,615 Taiwanese ancestry individuals	GCST90278616
rs1260326	level of Phosphatidylcholine (17:0_18:1) in blood serum	2	27508073	0.000002	0.1129	[0.067-0.159] unit increase	GCKR	36193934	Tabassum R	J Am Heart Assoc	4,642 European ancestry women	GCST90244428
rs1260326	level of Phosphatidylcholine (16:1_18:0) in blood serum	2	27508073	0.000000008	0.1391	[0.092-0.186] unit increase	GCKR	36193934	Tabassum R	J Am Heart Assoc	4,642 European ancestry women	GCST90244424
rs1260326	level of Phosphatidylcholine (16:1_18:1) in blood serum	2	27508073	1E-10	0.1501	[0.1-0.2] unit increase	GCKR	36193934	Tabassum R	J Am Heart Assoc	4,642 European ancestry women	GCST90244425
rs1260326	level of Phosphatidylcholine (16:1_18:2) in blood serum	2	27508073	8E-10	0.1435	[0.098-0.189] unit increase	GCKR	36193934	Tabassum R	J Am Heart Assoc	4,642 European ancestry women	GCST90244426
rs1260326	sex hormone-binding globulin measurement	2	27508073	5E-142	0.0785559	[0.072-0.085] unit decrease	GCKR	36653534	Leinonen JT	Commun Med (Lond)	188,443 British ancestry women	GCST90239822
rs1260326	level of Phosphatidylcholine (16:0_16:1) in blood serum	2	27508073	2E-11	0.1571	[0.11-0.2] unit increase	GCKR	36193934	Tabassum R	J Am Heart Assoc	4,642 European ancestry women	GCST90244410
rs1260326	level of Phosphatidylcholine (16:0_18:1) in blood serum	2	27508073	2E-10	0.1477	[0.1-0.19] unit increase	GCKR	36193934	Tabassum R	J Am Heart Assoc	4,642 European ancestry women	GCST90244413
rs1260326	level of Sterol ester (27:1/16:1) in blood serum	2	27508073	0.00000008	0.1251	[0.079-0.171] unit increase	GCKR	36193934	Tabassum R	J Am Heart Assoc	4,642 European ancestry women	GCST90244373
rs1260326	level of Diacylglycerol (16:1_18:1) in blood serum	2	27508073	0.000000003	0.1492	[0.1-0.2] unit increase	GCKR	36193934	Tabassum R	J Am Heart Assoc	4,642 European ancestry women	GCST90244392
rs1260326	level of Diacylglycerol (18:1_18:2) in blood serum	2	27508073	0.00000005	0.1323	[0.085-0.18] unit increase	GCKR	36193934	Tabassum R	J Am Heart Assoc	4,642 European ancestry women	GCST90244394
rs1260326	level of Diacylglycerol (18:1_18:3) in blood serum	2	27508073	0.0000002	0.1276	[0.08-0.175] unit increase	GCKR	36193934	Tabassum R	J Am Heart Assoc	4,642 European ancestry women	GCST90244395
rs1260326	level of Phosphatidylethanolamine (18:0_0:0) in blood serum	2	27508073	0.00000003	0.1381	[0.089-0.187] unit increase	GCKR	36193934	Tabassum R	J Am Heart Assoc	4,642 European ancestry women	GCST90244401
rs1260326	level of Phosphatidylcholine (14:0_18:1) in blood serum	2	27508073	0.00000004	0.1292	[0.083-0.175] unit increase	GCKR	36193934	Tabassum R	J Am Heart Assoc	4,642 European ancestry women	GCST90244405
rs1260326	level of Phosphatidylcholine (14:0_18:2) in blood serum	2	27508073	0.00000001	0.1344	[0.088-0.181] unit increase	GCKR	36193934	Tabassum R	J Am Heart Assoc	4,642 European ancestry women	GCST90244406
rs1260326	level of Phosphatidylcholine (15:0_18:1) in blood serum	2	27508073	0.0000002	0.1265	[0.079-0.174] unit increase	GCKR	36193934	Tabassum R	J Am Heart Assoc	4,642 European ancestry women	GCST90244407
rs1260326	level of Phosphatidylcholine (16:0_18:3) in blood serum	2	27508073	0.000000002	0.1403	[0.095-0.186] unit increase	GCKR	36193934	Tabassum R	J Am Heart Assoc	4,642 European ancestry women	GCST90244415
rs1260326	level of Triacylglycerol (53:3) in blood serum	2	27508073	3E-10	0.1473	[0.1-0.19] unit increase	GCKR	36193934	Tabassum R	J Am Heart Assoc	4,642 European ancestry women	GCST90244534
rs1260326	level of Triacylglycerol (53:4) in blood serum	2	27508073	0.000000003	0.1455	[0.097-0.194] unit increase	GCKR	36193934	Tabassum R	J Am Heart Assoc	4,642 European ancestry women	GCST90244535
rs1260326	triacylglycerol 46:2 measurement	2	27508073	0.00000004	0.1485	[0.096-0.201] unit increase	GCKR	36193934	Tabassum R	J Am Heart Assoc	4,642 European ancestry women	GCST90244512
rs1260326	triacylglycerol 48:1 measurement	2	27508073	0.000000004	0.1391	[0.093-0.185] unit increase	GCKR	36193934	Tabassum R	J Am Heart Assoc	4,642 European ancestry women	GCST90244514
rs1260326	triacylglycerol 48:2 measurement	2	27508073	2E-11	0.1578	[0.11-0.2] unit increase	GCKR	36193934	Tabassum R	J Am Heart Assoc	4,642 European ancestry women	GCST90244515
rs1260326	triacylglycerol 48:3 measurement	2	27508073	2E-13	0.1749	[0.13-0.22] unit increase	GCKR	36193934	Tabassum R	J Am Heart Assoc	4,642 European ancestry women	GCST90244516
rs1260326	level of Triacylglycerol (49:2) in blood serum	2	27508073	2E-10	0.1617	[0.11-0.21] unit increase	GCKR	36193934	Tabassum R	J Am Heart Assoc	4,642 European ancestry women	GCST90244518
rs1260326	triacylglycerol 50:2 measurement	2	27508073	2E-12	0.1641	[0.12-0.21] unit increase	GCKR	36193934	Tabassum R	J Am Heart Assoc	4,642 European ancestry women	GCST90244520
rs1260326	triacylglycerol 50:3 measurement	2	27508073	8E-15	0.1806	[0.14-0.23] unit increase	GCKR	36193934	Tabassum R	J Am Heart Assoc	4,642 European ancestry women	GCST90244521
rs1260326	triacylglycerol 50:4 measurement	2	27508073	7E-15	0.1813	[0.14-0.23] unit increase	GCKR	36193934	Tabassum R	J Am Heart Assoc	4,642 European ancestry women	GCST90244522
rs1260326	triacylglycerol 50:5 measurement	2	27508073	7E-13	0.1924	[0.14-0.24] unit increase	GCKR	36193934	Tabassum R	J Am Heart Assoc	4,642 European ancestry women	GCST90244523
rs1260326	triacylglycerol 51:2 measurement	2	27508073	0.000000002	0.1408	[0.095-0.186] unit increase	GCKR	36193934	Tabassum R	J Am Heart Assoc	4,642 European ancestry women	GCST90244525
rs1260326	level of Triacylglycerol (51:3) in blood serum	2	27508073	1E-10	0.1505	[0.1-0.2] unit increase	GCKR	36193934	Tabassum R	J Am Heart Assoc	4,642 European ancestry women	GCST90244526
rs1260326	triacylglycerol 52:2 measurement	2	27508073	0.000000002	0.1407	[0.095-0.186] unit increase	GCKR	36193934	Tabassum R	J Am Heart Assoc	4,642 European ancestry women	GCST90244528
rs1260326	triacylglycerol 52:3 measurement	2	27508073	6E-11	0.1521	[0.11-0.2] unit increase	GCKR	36193934	Tabassum R	J Am Heart Assoc	4,642 European ancestry women	GCST90244529
rs1260326	triacylglycerol 52:4 measurement	2	27508073	3E-10	0.1467	[0.1-0.19] unit increase	GCKR	36193934	Tabassum R	J Am Heart Assoc	4,642 European ancestry women	GCST90244530
rs1260326	triacylglycerol 52:5 measurement	2	27508073	4E-12	0.1612	[0.12-0.21] unit increase	GCKR	36193934	Tabassum R	J Am Heart Assoc	4,642 European ancestry women	GCST90244531
rs1260326	testosterone measurement	2	27508073	1E-107	0.0717592	[0.065-0.078] unit decrease	GCKR	36653534	Leinonen JT	Commun Med (Lond)	176,212 British ancestry men	GCST90239819
rs1260326	level of Phosphatidylethanolamine (18:0_18:2) in blood serum	2	27508073	5E-10	0.1451	[0.099-0.191] unit increase	GCKR	36193934	Tabassum R	J Am Heart Assoc	4,642 European ancestry women	GCST90244479
rs1260326	free androgen index	2	27508073	6E-18	0.0303117	[0.023-0.037] unit increase	GCKR	36653534	Leinonen JT	Commun Med (Lond)	158,208 British ancestry women	GCST90239824
rs1260326	metabolite measurement	2	27508073	1E-69	0.0792585	[0.07-0.088] unit decrease	GCKR	37127109	Zhang J	Am J Clin Nutr	86,675 European ancestry individuals	GCST90278210
rs1260326	testosterone measurement	2	27508073	8E-21	0.031925	[0.025-0.039] unit decrease	GCKR	36653534	Leinonen JT	Commun Med (Lond)	174,850 British ancestry women	GCST90239820
rs1260326	free androgen index	2	27508073	2E-73	0.0623144	[0.056-0.069] unit increase	GCKR	36653534	Leinonen JT	Commun Med (Lond)	162,068 British ancestry men	GCST90239823
rs1260326	substance-related disorder	2	27508073	8E-10	0.015	unit decrease	GCKR	37250466	Hatoum AS	Nat Ment Health	300,789 European ancestry problematic alcohol use individuals, 270,120 European ancestry problematic tobacco use individuals, 46,351 European ancestry cannabis use disorder individuals, 30,443 European ancestry opioid use disorder individuals	GCST90274724
rs1260326	alcohol use disorder measurement	2	27508073	2E-18			GCKR	37250466	Hatoum AS	Nat Ment Health	300,789 European ancestry individuals	GCST90274727
rs1260326	sex hormone-binding globulin measurement	2	27508073	4E-235	0.105788	[0.099-0.112] unit decrease	GCKR	36653534	Leinonen JT	Commun Med (Lond)	163,363 British ancestry men	GCST90239821
rs10745925	N-acylethanolamine-hydrolyzing acid amidase measurement	12	101825121	1E-127	0.35	[0.32-0.38] unit increase	GNPTAB	34648354	Pietzner M	Science	10,708 European ancestry individuals	GCST90248592
rs1260326	opioid-binding protein/cell adhesion molecule measurement	2	27508073	2E-12	0.087	[0.063-0.111] unit decrease	GCKR	34648354	Pietzner M	Science	10,708 European ancestry individuals	GCST90248770
rs1260326	protein measurement	2	27508073	4E-14	0.092	[0.068-0.116] unit decrease	GCKR	34648354	Pietzner M	Science	10,708 European ancestry individuals	GCST90248752
rs1260326	neuropilin-1 measurement	2	27508073	4E-17	0.115	[0.088-0.142] unit decrease	GCKR	34648354	Pietzner M	Science	10,708 European ancestry individuals	GCST90248732
rs1260326	protein measurement	2	27508073	5E-20	0.11	[0.086-0.134] unit decrease	GCKR	34648354	Pietzner M	Science	10,708 European ancestry individuals	GCST90248752
rs1260326	protein measurement	2	27508073	2E-12	0.096	[0.069-0.123] unit decrease	GCKR	34648354	Pietzner M	Science	10,708 European ancestry individuals	GCST90247727
rs1260326	signal peptide, CUB and EGF-like domain-containing protein 1 measurement	2	27508073	8E-13	0.086	[0.062-0.11] unit increase	GCKR	34648354	Pietzner M	Science	10,708 European ancestry individuals	GCST90249459
rs1260326	tumor necrosis factor receptor superfamily member 1B measurement	2	27508073	1E-14	0.104	[0.077-0.131] unit decrease	GCKR	34648354	Pietzner M	Science	10,708 European ancestry individuals	GCST90249840
rs1260326	group XIIB secretory phospholipase A2-like protein measurement	2	27508073	1E-24	0.14	[0.11-0.17] unit increase	GCKR	34648354	Pietzner M	Science	10,708 European ancestry individuals	GCST90247838
rs10745925	glucoside xylosyltransferase 1 measurement	12	101825121	4E-89	0.289	[0.26-0.32] unit increase	GNPTAB	34648354	Pietzner M	Science	10,708 European ancestry individuals	GCST90247839
rs1260326	inhibin beta A chain measurement	2	27508073	2E-16	0.108	[0.083-0.133] unit increase	GCKR	34648354	Pietzner M	Science	10,708 European ancestry individuals	GCST90248096
rs1260326	tumor protein p53-inducible protein 11 measurement	2	27508073	1E-19	0.121	[0.096-0.146] unit increase	GCKR	34648354	Pietzner M	Science	10,708 European ancestry individuals	GCST90250009
rs1260326	neural cell adhesion molecule 1, 120 kda isoform measurement	2	27508073	4E-12	0.094	[0.067-0.121] unit decrease	GCKR	34648354	Pietzner M	Science	10,708 European ancestry individuals	GCST90248611
rs1260326	follistatin-related protein 3 measurement	2	27508073	8E-14	0.096	[0.071-0.121] unit decrease	GCKR	34648354	Pietzner M	Science	10,708 European ancestry individuals	GCST90247639
rs1260326	palmitoleoyl-protein carboxylesterase NOTUM measurement	2	27508073	7E-17	0.113	[0.086-0.14] unit increase	GCKR	34648354	Pietzner M	Science	10,708 European ancestry individuals	GCST90249056
rs1260326	quinone oxidoreductase-like protein 1 measurement	2	27508073	7E-21	0.125	[0.1-0.15] unit increase	GCKR	34648354	Pietzner M	Science	10,708 European ancestry individuals	GCST90249201
rs1260326	protein measurement	2	27508073	5E-13	0.098	[0.071-0.125] unit decrease	GCKR	34648354	Pietzner M	Science	10,708 European ancestry individuals	GCST90249570
rs10745925	protein measurement	12	101825121	1E-137	0.356	[0.33-0.38] unit increase	GNPTAB	34648354	Pietzner M	Science	10,708 European ancestry individuals	GCST90246882
rs1260326	tubulointerstitial nephritis antigen-like measurement	2	27508073	2E-12	0.094	[0.069-0.119] unit decrease	GCKR	34648354	Pietzner M	Science	10,708 European ancestry individuals	GCST90249880
rs1260326	protein measurement	2	27508073	4E-18	0.117	[0.09-0.144] unit increase	GCKR	34648354	Pietzner M	Science	10,708 European ancestry individuals	GCST90249920
rs1260326	protein measurement	2	27508073	3E-12	0.092	[0.067-0.117] unit increase	GCKR	34648354	Pietzner M	Science	10,708 European ancestry individuals	GCST90246391
rs1260326	protein measurement	2	27508073	2E-13	0.098	[0.073-0.123] unit increase	GCKR	34648354	Pietzner M	Science	10,708 European ancestry individuals	GCST90246564
rs1260326	protein measurement	2	27508073	2E-24	0.139	[0.11-0.17] unit increase	GCKR	34648354	Pietzner M	Science	10,708 European ancestry individuals	GCST90246548
rs1260326	apolipoprotein E measurement	2	27508073	1E-15	0.109	[0.082-0.136] unit increase	GCKR	34648354	Pietzner M	Science	10,708 European ancestry individuals	GCST90246550
rs1260326	glucokinase regulatory protein measurement	2	27508073	7E-128	0.322	[0.3-0.35] unit decrease	GCKR	34648354	Pietzner M	Science	10,708 European ancestry individuals	GCST90247699
rs1260326	beta-defensin 1 measurement	2	27508073	2E-26	0.145	[0.12-0.17] unit increase	GCKR	34648354	Pietzner M	Science	10,708 European ancestry individuals	GCST90246666
rs1260326	rgm domain family member b measurement	2	27508073	1E-13	0.101	[0.074-0.128] unit decrease	GCKR	34648354	Pietzner M	Science	10,708 European ancestry individuals	GCST90249294
rs1260326	insulin-like growth factor-binding protein 1 measurement	2	27508073	7E-26	0.134	[0.11-0.16] unit increase	GCKR	34648354	Pietzner M	Science	10,708 European ancestry individuals	GCST90248010
rs1260326	inactive gamma-glutamyltranspeptidase 2 measurement	2	27508073	5E-18	0.115	[0.09-0.14] unit increase	GCKR	34648354	Pietzner M	Science	10,708 European ancestry individuals	GCST90248017
rs1260326	protein measurement	2	27508073	5E-15	0.105	[0.078-0.132] unit increase	GCKR	34648354	Pietzner M	Science	10,708 European ancestry individuals	GCST90248308
rs1260326	leptin receptor measurement	2	27508073	7E-17	0.114	[0.087-0.141] unit increase	GCKR	34648354	Pietzner M	Science	10,708 European ancestry individuals	GCST90248273
rs1260326	protein measurement	2	27508073	1E-29	0.148	[0.12-0.17] unit increase	GCKR	34648354	Pietzner M	Science	10,708 European ancestry individuals	GCST90248269
rs1260326	leukocyte immunoglobulin-like receptor subfamily A member 5 measurement	2	27508073	8E-15	0.104	[0.079-0.129] unit decrease	GCKR	34648354	Pietzner M	Science	10,708 European ancestry individuals	GCST90248299
rs1260326	leukocyte immunoglobulin-like receptor subfamily A member 5 measurement	2	27508073	1E-14	0.098	[0.073-0.123] unit decrease	GCKR	34648354	Pietzner M	Science	10,708 European ancestry individuals	GCST90248299
rs1260326	protein measurement	2	27508073	5E-21	0.127	[0.1-0.154] unit decrease	GCKR	34648354	Pietzner M	Science	10,708 European ancestry individuals	GCST90250151
rs1260326	protein measurement	2	27508073	3E-13	0.093	[0.068-0.118] unit increase	GCKR	34648354	Pietzner M	Science	10,708 European ancestry individuals	GCST90247557
rs10745925	acid sphingomyelinase-like phosphodiesterase 3a measurement	12	101825121	7E-13	0.102	[0.075-0.129] unit increase	GNPTAB	34648354	Pietzner M	Science	10,708 European ancestry individuals	GCST90246601
rs1260326	complement component C1q receptor measurement	2	27508073	2E-15	0.108	[0.081-0.135] unit decrease	GCKR	34648354	Pietzner M	Science	10,708 European ancestry individuals	GCST90246764
rs34593439	complement C1q tumor necrosis factor-related protein 1 measurement	15	78942615	2E-12	0.16	[0.11-0.21] unit increase	CTSH	34648354	Pietzner M	Science	10,708 European ancestry individuals	GCST90246766
rs1260326	protein measurement	2	27508073	5E-16	0.108	[0.083-0.133] unit increase	GCKR	34648354	Pietzner M	Science	10,708 European ancestry individuals	GCST90248185
rs1260326	sialic acid-binding Ig-like lectin 12 measurement	2	27508073	5E-12	0.093	[0.068-0.118] unit increase	GCKR	34648354	Pietzner M	Science	10,708 European ancestry individuals	GCST90249546
rs1260326	cathepsin F measurement	2	27508073	3E-32	0.16	[0.13-0.19] unit increase	GCKR	34648354	Pietzner M	Science	10,708 European ancestry individuals	GCST90246848
rs41271951	cathepsin S measurement	1	150764744	4E-204	0.681	[0.64-0.72] unit increase	CTSS	34648354	Pietzner M	Science	10,708 European ancestry individuals	GCST90246854
rs1260326	tRNA (guanine-N(7)-)-methyltransferase measurement	2	27508073	7E-14	0.1	[0.075-0.125] unit increase	GCKR	34648354	Pietzner M	Science	10,708 European ancestry individuals	GCST90249978
rs1260326	C-reactive protein measurement	2	27508073	1E-29	0.09	unit decrease	GCKR	36996866	Choi CK	Epidemiol Health	47,258 Korean ancestry individuals	GCST90275066
rs1260326	protein measurement	2	27508073	8E-14	0.099	[0.074-0.124] unit decrease	GCKR	34648354	Pietzner M	Science	10,708 European ancestry individuals	GCST90247455
rs1260326	alcohol use disorder measurement	2	27508073	2E-11	0.018917	[0.013-0.024] unit decrease	GCKR	37156939	Xu H	Addiction	171,601 European ancestry individuals (MTAG effective sample size boosted by opioid use disorder, cannabis use disorder, smoking samples)	GCST90296428
rs34593439	monocyte measurement	15	78942615	2E-16	0.0949405	[0.072-0.118] SD units decrease	CTSH	37596262	Akbari P	Nat Commun	39,586 European ancestry individuals	GCST90281241
rs1260326	1-palmitoyl-GPC (16:0) measurement	2	27508073	2E-14	0.111	[0.083-0.139] unit decrease	GCKR	37253714	Feofanova EV	Nat Commun	11,272 European, Hispanic or African American individuals	GCST90299745
rs1260326	threonine measurement	2	27508073	2E-18	0.123	[0.095-0.151] unit increase	GCKR	37253714	Feofanova EV	Nat Commun	11,808 European, Hispanic or African American individuals	GCST90299804
rs1260326	mannose measurement	2	27508073	3E-181	0.467	[0.44-0.5] unit increase	GCKR	37253714	Feofanova EV	Nat Commun	9,019 European, Hispanic or African American individuals	GCST90299692
rs1260326	pyruvate measurement	2	27508073	2E-11	0.104	[0.074-0.134] unit decrease	GCKR	37253714	Feofanova EV	Nat Commun	9,535 European, Hispanic or African American individuals	GCST90299772
rs1260326	alanine measurement	2	27508073	2E-20	0.13	[0.1-0.16] unit decrease	GCKR	37253714	Feofanova EV	Nat Commun	11,814 European, Hispanic or African American individuals	GCST90299523
rs1260326	gamma-glutamylthreonine measurement	2	27508073	6E-17	0.136	[0.1-0.17] unit increase	GCKR	37253714	Feofanova EV	Nat Commun	9,017 European, Hispanic or African American individuals	GCST90299609
rs1260326	1-palmitoyl-2-oleoyl-GPC (16:0/18:1) measurement	2	27508073	6E-17	0.136	[0.1-0.17] unit decrease	GCKR	37253714	Feofanova EV	Nat Commun	8,436 European, Hispanic or African American individuals	GCST90300424
rs1260326	body height	2	27508073	1E-173	0.0178	[0.017-0.019] unit decrease	GCKR	36224396	Yengo L	Nature	5,314,291 European ancestry, Hispanic or Latin American, East Asian ancestry, African ancestry, South Asian ancestry individuals	GCST90245848
rs1060435	body height	11	69088127	8E-205	0.0199	[0.019-0.021] unit decrease	TPCN2	36224396	Yengo L	Nature	5,314,291 European ancestry, Hispanic or Latin American, East Asian ancestry, African ancestry, South Asian ancestry individuals	GCST90245848
