# Supplementary material for: Cathepsins and Parkinson’s disease: insights from Mendelian randomization analyses
Source: Front Aging Neurosci. 2024 Jun 5;16:1380483. doi: 10.3389/fnagi.2024.1380483 (PMC11188310; doi:10.3389/fnagi.2024.1380483)
Supplement: Supplementary file 5 [file Table_3.CSV]

outcome	exposure	method	nsnp	b	se	pval	lo_ci	up_ci	or	or_lci95	or_uci95	p_fdr	Q_pval	p_Egger Intercept	p_Presso
Parkinson's disease	Cathepsin B	Inverse variance weighted	15	-0.116	0.035	0.001	-0.185	-0.047	0.89	0.831	0.954	0.009	0.548	0.162	0.361
Parkinson's disease	Cathepsin B	MR Egger	15	-0.222	0.08	0.015	-0.378	-0.066	0.801	0.685	0.936	0.139	0.453
Parkinson's disease	Cathepsin B	Weighted median	15	-0.141	0.047	0.003	-0.233	-0.049	0.869	0.792	0.952	0.024
Parkinson's disease	Cathepsin B	Weighted mode	15	-0.177	0.048	0.002	-0.272	-0.083	0.838	0.762	0.921	0.022
Parkinson's disease	Cathepsin E	Inverse variance weighted	11	-0.028	0.062	0.656	-0.149	0.094	0.973	0.862	1.098	0.75	0.326	0.688	0.422
Parkinson's disease	Cathepsin E	MR Egger	11	-0.084	0.15	0.59	-0.378	0.21	0.92	0.685	1.234	0.713	0.398
Parkinson's disease	Cathepsin E	Weighted median	11	-0.011	0.086	0.899	-0.179	0.157	0.989	0.836	1.171	0.899
Parkinson's disease	Cathepsin E	Weighted mode	11	0.016	0.129	0.906	-0.238	0.269	1.016	0.788	1.309	0.906
Parkinson's disease	Cathepsin F	Inverse variance weighted	11	-0.092	0.061	0.129	-0.211	0.027	0.912	0.81	1.027	0.388	0.004	0.717	0.241
Parkinson's disease	Cathepsin F	MR Egger	11	-0.157	0.185	0.418	-0.52	0.206	0.855	0.595	1.228	0.713	0.007
Parkinson's disease	Cathepsin F	Weighted median	11	-0.125	0.055	0.024	-0.233	-0.016	0.883	0.792	0.984	0.11
Parkinson's disease	Cathepsin F	Weighted mode	11	-0.118	0.063	0.093	-0.241	0.006	0.889	0.785	1.006	0.278
Parkinson's disease	Cathepsin G	Inverse variance weighted	12	0.042	0.079	0.598	-0.113	0.196	1.043	0.893	1.217	0.75	0.047	0.207	0.036
Parkinson's disease	Cathepsin G	MR Egger	12	-0.159	0.167	0.364	-0.487	0.169	0.853	0.614	1.184	0.713	0.025
Parkinson's disease	Cathepsin G	Weighted median	12	-0.041	0.081	0.613	-0.201	0.119	0.96	0.818	1.126	0.69
Parkinson's disease	Cathepsin G	Weighted mode	12	-0.064	0.119	0.604	-0.297	0.17	0.938	0.743	1.185	0.679
Parkinson's disease	Cathepsin H	Inverse variance weighted	11	0.008	0.024	0.738	-0.04	0.056	1.008	0.961	1.058	0.75	0.404	0.416	0.528
Parkinson's disease	Cathepsin H	MR Egger	11	0.028	0.034	0.432	-0.038	0.094	1.028	0.962	1.099	0.713	0.43
Parkinson's disease	Cathepsin H	Weighted median	11	0.019	0.027	0.472	-0.034	0.072	1.02	0.967	1.075	0.612
Parkinson's disease	Cathepsin H	Weighted mode	11	0.019	0.028	0.51	-0.035	0.073	1.019	0.965	1.075	0.679
Parkinson's disease	Cathepsin O	Inverse variance weighted	9	0.066	0.065	0.307	-0.061	0.193	1.069	0.941	1.213	0.552	0.873	0.53	0.895
Parkinson's disease	Cathepsin O	MR Egger	9	-0.033	0.164	0.846	-0.355	0.288	0.967	0.702	1.334	0.846	0.894
Parkinson's disease	Cathepsin O	Weighted median	9	0.061	0.085	0.476	-0.106	0.228	1.063	0.899	1.256	0.612
Parkinson's disease	Cathepsin O	Weighted mode	9	0.128	0.124	0.331	-0.115	0.37	1.136	0.892	1.448	0.596
Parkinson's disease	Cathepsin S	Inverse variance weighted	22	-0.009	0.027	0.75	-0.062	0.045	0.991	0.94	1.046	0.75	0.741	0.678	0.762
Parkinson's disease	Cathepsin S	MR Egger	22	-0.023	0.043	0.603	-0.107	0.061	0.978	0.899	1.063	0.713	0.782
Parkinson's disease	Cathepsin S	Weighted median	22	-0.034	0.035	0.332	-0.104	0.035	0.966	0.902	1.036	0.597
Parkinson's disease	Cathepsin S	Weighted mode	22	-0.041	0.034	0.237	-0.107	0.025	0.96	0.899	1.025	0.534
Parkinson's disease	Cathepsin L2	Inverse variance weighted	11	-0.073	0.058	0.206	-0.186	0.04	0.93	0.831	1.041	0.463	0.247	0.999	0.415
Parkinson's disease	Cathepsin L2	MR Egger	11	-0.073	0.148	0.634	-0.362	0.216	0.93	0.696	1.242	0.713	0.324
Parkinson's disease	Cathepsin L2	Weighted median	11	-0.084	0.076	0.273	-0.233	0.066	0.92	0.792	1.068	0.597
Parkinson's disease	Cathepsin L2	Weighted mode	11	-0.074	0.116	0.539	-0.302	0.154	0.929	0.74	1.166	0.679
Parkinson's disease	Cathepsin Z	Inverse variance weighted	13	-0.063	0.035	0.073	-0.131	0.006	0.939	0.877	1.006	0.327	0.973	0.77	0.96
Parkinson's disease	Cathepsin Z	MR Egger	13	-0.049	0.058	0.421	-0.162	0.065	0.953	0.85	1.067	0.713	0.984
Parkinson's disease	Cathepsin Z	Weighted median	13	-0.092	0.048	0.056	-0.186	0.002	0.912	0.83	1.002	0.167
Parkinson's disease	Cathepsin Z	Weighted mode	13	-0.116	0.056	0.061	-0.226	-0.006	0.891	0.798	0.994	0.275
