# Supplementary material for: Cathepsins and Parkinson’s disease: insights from Mendelian randomization analyses
Source: Front Aging Neurosci. 2024 Jun 5;16:1380483. doi: 10.3389/fnagi.2024.1380483 (PMC11188310; doi:10.3389/fnagi.2024.1380483)
Supplement: Supplementary file 6 [file Table_4.CSV]

id.exposure	id.outcome	outcome	exposure	method	nsnp	b	se	pval	lo_ci	up_ci	or	or_lci95	or_uci95	p_fdr
ieu-b-7	prot-a-718	Cathepsin B	Parkinson's disease	Inverse variance weighted	11	-0.035174708	0.060342646	0.559949693	-0.153446294	0.083096878	0.965436732	0.857746829	1.086647076	0.852027032
ieu-b-7	prot-a-718	Cathepsin B	Parkinson's disease	MR Egger	11	-0.125209725	0.188161627	0.522457127	-0.494006513	0.243587064	0.882311841	0.610176809	1.275817391	0.933071744
ieu-b-7	prot-a-718	Cathepsin B	Parkinson's disease	Weighted median	11	-0.046906553	0.075949217	0.536836294	-0.195767018	0.101953912	0.954176558	0.822203771	1.107332435	0.729614516
ieu-b-7	prot-a-718	Cathepsin B	Parkinson's disease	Weighted mode	11	-0.063506547	0.110686557	0.578810961	-0.280452198	0.153439104	0.938467975	0.755442055	1.165836791	0.716760566
ieu-b-7	prot-a-720	Cathepsin E	Parkinson's disease	Inverse variance weighted	8	-0.020902704	0.055604956	0.706980526	-0.129888417	0.088083009	0.979314243	0.878193417	1.09207877	0.852027032
ieu-b-7	prot-a-720	Cathepsin E	Parkinson's disease	MR Egger	8	-0.066085423	0.12811731	0.624429662	-0.31719535	0.185024504	0.936050901	0.728188489	1.203247925	0.933071744
ieu-b-7	prot-a-720	Cathepsin E	Parkinson's disease	Weighted median	8	-0.041200728	0.069431488	0.552912689	-0.177286444	0.094884988	0.959636485	0.837539842	1.099532389	0.729614516
ieu-b-7	prot-a-720	Cathepsin E	Parkinson's disease	Weighted mode	8	-0.060872983	0.096661901	0.548852428	-0.250330309	0.128584342	0.940942748	0.778543581	1.137217333	0.716760566
ieu-b-7	prot-a-722	Cathepsin F	Parkinson's disease	Inverse variance weighted	8	-0.026659216	0.071580999	0.709569553	-0.166957974	0.113639542	0.973693004	0.846235175	1.120348213	0.852027032
ieu-b-7	prot-a-722	Cathepsin F	Parkinson's disease	MR Egger	8	-0.105886786	0.216322295	0.641876873	-0.529878484	0.318104912	0.899526481	0.588676499	1.374520457	0.933071744
ieu-b-7	prot-a-722	Cathepsin F	Parkinson's disease	Weighted median	8	-0.056253967	0.087000924	0.517897041	-0.226775778	0.114267845	0.945299031	0.79709949	1.121052353	0.729614516
ieu-b-7	prot-a-722	Cathepsin F	Parkinson's disease	Weighted mode	8	-0.065408689	0.12159256	0.607294093	-0.303730106	0.172912728	0.936684573	0.738060038	1.188762355	0.716760566
ieu-b-7	prot-a-723	Cathepsin G	Parkinson's disease	Inverse variance weighted	5	0.018897935	0.061167691	0.757357362	-0.10099074	0.13878661	1.019077631	0.903941404	1.148878914	0.852027032
ieu-b-7	prot-a-723	Cathepsin G	Parkinson's disease	MR Egger	5	0.012820883	0.140558207	0.933071744	-0.262673203	0.288314969	1.012903423	0.768993161	1.334177462	0.933071744
ieu-b-7	prot-a-723	Cathepsin G	Parkinson's disease	Weighted median	5	0.029635734	0.073382115	0.686319351	-0.114193211	0.173464679	1.030079243	0.892085578	1.189418674	0.729614516
ieu-b-7	prot-a-723	Cathepsin G	Parkinson's disease	Weighted mode	5	0.052155955	0.090565245	0.595536895	-0.125351924	0.229663835	1.053540035	0.882186385	1.258176984	0.716760566
ieu-b-7	prot-a-725	Cathepsin H	Parkinson's disease	Inverse variance weighted	9	-0.042125183	0.056790456	0.458229613	-0.153434477	0.06918411	0.958749754	0.857756966	1.071633489	0.852027032
ieu-b-7	prot-a-725	Cathepsin H	Parkinson's disease	MR Egger	9	-0.058924929	0.171434877	0.7411528	-0.394937289	0.277087431	0.942777542	0.673722288	1.319281712	0.933071744
ieu-b-7	prot-a-725	Cathepsin H	Parkinson's disease	Weighted median	9	-0.064205673	0.068598016	0.34928872	-0.198657784	0.070246438	0.937812097	0.819830404	1.07277252	0.729614516
ieu-b-7	prot-a-725	Cathepsin H	Parkinson's disease	Weighted mode	9	-0.092589552	0.086148404	0.313822207	-0.261440425	0.076261321	0.911567574	0.769941743	1.079244566	0.716760566
ieu-b-7	prot-a-726	Cathepsin O	Parkinson's disease	Inverse variance weighted	9	-0.029402168	0.059588785	0.621717405	-0.146196187	0.087391852	0.971025871	0.863988183	1.091324233	0.852027032
ieu-b-7	prot-a-726	Cathepsin O	Parkinson's disease	MR Egger	9	-0.092080692	0.192253397	0.646570434	-0.46889735	0.284735966	0.912031553	0.625691807	1.329410972	0.933071744
ieu-b-7	prot-a-726	Cathepsin O	Parkinson's disease	Weighted median	9	-0.054141089	0.075125233	0.471107765	-0.201386546	0.093104368	0.947298444	0.817596332	1.097576281	0.729614516
ieu-b-7	prot-a-726	Cathepsin O	Parkinson's disease	Weighted mode	9	-0.080538372	0.097685822	0.433568295	-0.272002584	0.11092584	0.9226195	0.761852292	1.117312044	0.716760566
ieu-b-7	prot-a-727	Cathepsin S	Parkinson's disease	Inverse variance weighted	8	0.010826951	0.071186184	0.879113244	-0.12869797	0.150351872	1.010885775	0.879239482	1.162243132	0.879113244
ieu-b-7	prot-a-727	Cathepsin S	Parkinson's disease	MR Egger	8	0.041594341	0.192635002	0.836201137	-0.335970263	0.419158945	1.042471505	0.714644357	1.520682041	0.933071744
ieu-b-7	prot-a-727	Cathepsin S	Parkinson's disease	Weighted median	8	-0.030029515	0.086881316	0.729614516	-0.200316894	0.140257864	0.970416891	0.818471343	1.150570451	0.729614516
ieu-b-7	prot-a-727	Cathepsin S	Parkinson's disease	Weighted mode	8	-0.053067915	0.12006375	0.671823761	-0.288392866	0.182257036	0.948315605	0.749467094	1.199922577	0.716760566
ieu-b-7	prot-a-728	Cathepsin L2	Parkinson's disease	Inverse variance weighted	10	0.030412077	0.058886546	0.605538727	-0.085005554	0.145829708	1.030879248	0.918507183	1.156999143	0.852027032
ieu-b-7	prot-a-728	Cathepsin L2	Parkinson's disease	MR Egger	10	0.019832487	0.120263418	0.87310662	-0.215883813	0.255548786	1.020030457	0.805828923	1.291170003	0.933071744
ieu-b-7	prot-a-728	Cathepsin L2	Parkinson's disease	Weighted median	10	0.028960323	0.073047418	0.691766278	-0.114212616	0.172133262	1.029383751	0.892068268	1.187836116	0.729614516
ieu-b-7	prot-a-728	Cathepsin L2	Parkinson's disease	Weighted mode	10	0.033665613	0.089913727	0.716760566	-0.142565293	0.209896519	1.034238713	0.867130935	1.233550404	0.716760566
ieu-b-7	prot-a-729	Cathepsin Z	Parkinson's disease	Inverse variance weighted	5	0.040226374	0.064153427	0.530637011	-0.085514343	0.16596709	1.041046413	0.918039976	1.18053425	0.852027032
ieu-b-7	prot-a-729	Cathepsin Z	Parkinson's disease	MR Egger	5	0.040541943	0.130344813	0.776132846	-0.21493389	0.296017777	1.041374987	0.806594762	1.344494057	0.933071744
ieu-b-7	prot-a-729	Cathepsin Z	Parkinson's disease	Weighted median	5	0.067239291	0.072996309	0.356981117	-0.075833474	0.210312057	1.069551382	0.926970559	1.234063097	0.729614516
ieu-b-7	prot-a-729	Cathepsin Z	Parkinson's disease	Weighted mode	5	0.092001519	0.094140754	0.383768035	-0.092514359	0.276517397	1.096366487	0.91163612	1.318529891	0.716760566
