# Supplementary material for: Cathepsins and Parkinson’s disease: insights from Mendelian randomization analyses
Source: Front Aging Neurosci. 2024 Jun 5;16:1380483. doi: 10.3389/fnagi.2024.1380483 (PMC11188310; doi:10.3389/fnagi.2024.1380483)
Supplement: Supplementary file 7 [file Table_5.CSV]

pval.exposure	samplesize.exposure	chr.exposure	beta.exposure	pos.exposure	se.exposure	id.exposure	SNP	effect_allele.exposure	other_allele.exposure	eaf.exposure	exposure	mr_keep.exposure	pval_origin.exposure	data_source.exposure
4.16869e-06	3301	1	-0.3945	24464363	0.0857	prot-a-718	rs75773690	A	G	0.02192	|| id:prot-a-718	TRUE	reported	igd
2.95121e-06	3301	2	0.1996	204530789	0.0427	prot-a-718	rs113646963	T	C	0.09708	|| id:prot-a-718	TRUE	reported	igd
2.88403e-06	3301	3	-0.1971	140389189	0.0421	prot-a-718	rs76089522	A	G	0.10475	|| id:prot-a-718	TRUE	reported	igd
1.62181e-06	3301	4	0.4158	122367502	0.0867	prot-a-718	rs13152767	A	G	0.02617	|| id:prot-a-718	TRUE	reported	igd
3.01995e-06	3301	7	0.1747	47111670	0.0374	prot-a-718	rs36021960	A	G	0.12637	|| id:prot-a-718	TRUE	reported	igd
3.54813e-06	3301	7	0.1291	89816334	0.0278	prot-a-718	rs11563944	G	A	0.26799	|| id:prot-a-718	TRUE	reported	igd
3.01995e-06	3301	8	0.5516	114408661	0.1181	prot-a-718	rs148930853	C	T	0.01211	|| id:prot-a-718	TRUE	reported	igd
5.24807e-54	3301	8	0.4246	11705448	0.0274	prot-a-718	rs1692819	A	G	0.29182	|| id:prot-a-718	TRUE	reported	igd
6.45654e-08	3301	10	-0.2569	134275165	0.0475	prot-a-718	rs72863882	A	G	0.08353	|| id:prot-a-718	TRUE	reported	igd
4.57088e-06	3301	10	0.4603	38633385	0.1004	prot-a-718	rs150811995	C	A	0.01878	|| id:prot-a-718	TRUE	reported	igd
3.46737e-06	3301	11	-0.4332	131588071	0.0933	prot-a-718	rs117345475	G	A	0.02062	|| id:prot-a-718	TRUE	reported	igd
1.77828e-06	3301	11	0.2183	60718792	0.0457	prot-a-718	rs150370599	T	C	0.08341	|| id:prot-a-718	TRUE	reported	igd
4.7863e-06	3301	11	0.4327	116385842	0.0946	prot-a-718	rs143557119	A	G	0.02199	|| id:prot-a-718	TRUE	reported	igd
1.58489e-06	3301	15	-0.4003	25484738	0.0834	prot-a-718	rs117486267	C	T	0.02486	|| id:prot-a-718	TRUE	reported	igd
4.7863e-06	3301	17	-0.2331	80969815	0.051	prot-a-718	rs147881440	A	G	0.06428	|| id:prot-a-718	TRUE	reported	igd
3.54813e-07	3301	17	-0.1405	26735142	0.0276	prot-a-718	rs9905973	A	G	0.271	|| id:prot-a-718	TRUE	reported	igd
7.24436e-07	3301	18	0.3389	73024506	0.0684	prot-a-718	rs200652433	T	C	0.04112	|| id:prot-a-718	TRUE	reported	igd
6.0256e-07	3301	19	0.1749	18289760	0.0351	prot-a-718	rs7249773	A	G	0.15121	|| id:prot-a-718	TRUE	reported	igd
1e-06	3301	19	0.2266	45413233	0.0463	prot-a-718	rs1065853	T	G	0.07778	|| id:prot-a-718	TRUE	reported	igd
3.89045e-06	3301	2	0.2425	197840502	0.0525	prot-a-720	rs149553686	C	T	0.06772	|| id:prot-a-720	TRUE	reported	igd
4.16869e-06	3301	3	-0.1152	5094952	0.025	prot-a-720	rs13089837	C	T	0.49848	|| id:prot-a-720	TRUE	reported	igd
2.81838e-06	3301	4	-0.2078	189431921	0.0444	prot-a-720	rs57689619	G	A	0.08618	|| id:prot-a-720	TRUE	reported	igd
4.67735e-06	3301	4	0.7055	102582604	0.1541	prot-a-720	rs189009983	T	C	0.00831	|| id:prot-a-720	TRUE	reported	igd
3.23594e-06	3301	6	0.1188	1448387	0.0255	prot-a-720	rs10900907	A	G	0.41707	|| id:prot-a-720	TRUE	reported	igd
3.71535e-06	3301	8	0.7062	109846123	0.1526	prot-a-720	rs112918835	T	C	0.00706	|| id:prot-a-720	TRUE	reported	igd
2.95121e-06	3301	10	0.2535	26671589	0.0542	prot-a-720	rs57135345	T	C	0.05697	|| id:prot-a-720	TRUE	reported	igd
1.99526e-06	3301	10	0.1562	129433747	0.0329	prot-a-720	rs1936839	C	G	0.16937	|| id:prot-a-720	TRUE	reported	igd
6.76083e-07	3301	11	0.4379	19486084	0.0882	prot-a-720	rs74677283	T	C	0.02151	|| id:prot-a-720	TRUE	reported	igd
4.2658e-06	3301	17	-0.1492	754600	0.0325	prot-a-720	rs8066936	A	G	0.1792	|| id:prot-a-720	TRUE	reported	igd
2.23872e-06	3301	17	-0.1225	6858240	0.0259	prot-a-720	rs10401027	A	G	0.45246	|| id:prot-a-720	TRUE	reported	igd
2.04174e-06	3301	1	0.1492	78649146	0.0314	prot-a-722	rs647400	A	G	0.19253	|| id:prot-a-722	TRUE	reported	igd
4.89779e-07	3301	2	-0.2649	645190	0.0526	prot-a-722	rs7564167	G	A	0.93594	|| id:prot-a-722	TRUE	reported	igd
3.38844e-06	3301	2	0.4306	106335628	0.0927	prot-a-722	rs115901379	G	T	0.02042	|| id:prot-a-722	TRUE	reported	igd
6.30957e-07	3301	3	-0.3722	65827134	0.0747	prot-a-722	rs58531759	G	T	0.03949	|| id:prot-a-722	TRUE	reported	igd
2.63027e-06	3301	5	-0.4818	93830000	0.1026	prot-a-722	rs186369051	T	C	0.01504	|| id:prot-a-722	TRUE	reported	igd
3.01995e-06	3301	6	-0.5242	133102456	0.1123	prot-a-722	rs183683891	T	C	0.01536	|| id:prot-a-722	TRUE	reported	igd
6.91831e-07	3301	7	0.3801	26300072	0.0766	prot-a-722	rs112526544	G	A	0.02831	|| id:prot-a-722	TRUE	reported	igd
9.12011e-07	3301	10	0.4969	85428041	0.1012	prot-a-722	rs61866943	G	T	0.01874	|| id:prot-a-722	TRUE	reported	igd
2.51189e-18	3301	11	0.2349	66337874	0.0269	prot-a-722	rs1791679	A	C	0.28947	|| id:prot-a-722	TRUE	reported	igd
9.12011e-27	3301	12	-0.2874	102218899	0.0268	prot-a-722	rs10745925	C	T	0.29402	|| id:prot-a-722	TRUE	reported	igd
3.98107e-06	3301	13	-0.1325	23327148	0.0287	prot-a-722	rs143015877	T	C	0.25734	|| id:prot-a-722	TRUE	reported	igd
2.45471e-06	3301	16	-0.1172	9736917	0.0249	prot-a-722	rs9796775	G	A	0.50502	|| id:prot-a-722	TRUE	reported	igd
4.7863e-06	3301	2	0.115	171303727	0.0251	prot-a-723	rs10170044	G	A	0.39112	|| id:prot-a-723	TRUE	reported	igd
2.23872e-06	3301	2	0.3077	155060275	0.065	prot-a-723	rs114418234	C	A	0.03719	|| id:prot-a-723	TRUE	reported	igd
5.62341e-07	3301	3	-0.5468	134273074	0.1093	prot-a-723	rs192289769	G	C	0.01364	|| id:prot-a-723	TRUE	reported	igd
1.38038e-06	3301	3	0.4271	37730576	0.0885	prot-a-723	rs147099093	A	G	0.02053	|| id:prot-a-723	TRUE	reported	igd
4.57088e-07	3301	4	-0.3356	9787836	0.0665	prot-a-723	rs116142041	A	G	0.03645	|| id:prot-a-723	TRUE	reported	igd
2.88403e-06	3301	5	0.3311	58184862	0.0708	prot-a-723	rs548719719	G	A	0.03709	|| id:prot-a-723	TRUE	reported	igd
1.44544e-06	3301	5	0.1275	7295725	0.0265	prot-a-723	rs4702448	A	C	0.66583	|| id:prot-a-723	TRUE	reported	igd
1.94984e-06	3301	7	-0.1752	49838522	0.0368	prot-a-723	rs497459	C	T	0.86534	|| id:prot-a-723	TRUE	reported	igd
2.88403e-06	3301	8	-0.3391	12993071	0.0725	prot-a-723	rs62493038	T	C	0.03503	|| id:prot-a-723	TRUE	reported	igd
8.70964e-07	3301	8	-0.376	69507645	0.0764	prot-a-723	rs77893942	A	T	0.03128	|| id:prot-a-723	TRUE	reported	igd
1.69824e-06	3301	10	-0.2529	9677794	0.0528	prot-a-723	rs72773561	C	T	0.05703	|| id:prot-a-723	TRUE	reported	igd
2.95121e-06	3301	12	0.4059	11184504	0.0869	prot-a-723	rs35241999	G	A	0.02374	|| id:prot-a-723	TRUE	reported	igd
2.63027e-06	3301	14	0.5002	107206586	0.1065	prot-a-723	rs117133380	A	C	0.01556	|| id:prot-a-723	TRUE	reported	igd
1.7378e-06	3301	17	-0.3136	43079322	0.0656	prot-a-723	rs56284011	C	G	0.03943	|| id:prot-a-723	TRUE	reported	igd
3.23594e-06	3301	21	0.4115	22583324	0.0884	prot-a-723	rs571991098	T	C	0.02347	|| id:prot-a-723	TRUE	reported	igd
4.16869e-06	3301	1	-0.1253	24667702	0.0272	prot-a-725	rs35628511	T	C	0.3116	|| id:prot-a-725	TRUE	reported	igd
1.1749e-06	3301	4	0.3758	140256765	0.0773	prot-a-725	rs147991203	T	C	0.02671	|| id:prot-a-725	TRUE	reported	igd
2.39883e-06	3301	7	-0.1511	152771726	0.032	prot-a-725	rs508807	C	G	0.81025	|| id:prot-a-725	TRUE	reported	igd
2.69153e-06	3301	8	-0.2377	3347249	0.0506	prot-a-725	rs62474230	C	G	0.06195	|| id:prot-a-725	TRUE	reported	igd
3.01995e-06	3301	11	-0.2721	81603149	0.0583	prot-a-725	rs77977134	C	T	0.0493	|| id:prot-a-725	TRUE	reported	igd
1.34896e-20	3301	15	0.402	79246166	0.0432	prot-a-725	rs62013235	A	G	0.091	|| id:prot-a-725	TRUE	reported	igd
1.8197e-06	3301	15	-0.1198	51542757	0.0251	prot-a-725	rs12911554	T	C	0.55027	|| id:prot-a-725	TRUE	reported	igd
7.24436e-07	3301	16	0.1956	5452751	0.0395	prot-a-725	rs60018174	T	C	0.1159	|| id:prot-a-725	TRUE	reported	igd
3.46737e-07	3301	18	0.4736	11507434	0.0929	prot-a-725	rs146037740	A	G	0.02292	|| id:prot-a-725	TRUE	reported	igd
3.46737e-06	3301	19	0.3766	36003934	0.0812	prot-a-725	rs74342103	T	A	0.02583	|| id:prot-a-725	TRUE	reported	igd
2.29087e-06	3301	2	0.6246	156493388	0.1322	prot-a-726	rs146963690	G	T	0.0101	|| id:prot-a-726	TRUE	reported	igd
1.54882e-07	3301	3	0.7034	132077351	0.134	prot-a-726	rs149159018	G	A	0.01105	|| id:prot-a-726	TRUE	reported	igd
2.45471e-06	3301	4	-0.2456	159878046	0.0521	prot-a-726	rs17288007	G	A	0.06381	|| id:prot-a-726	TRUE	reported	igd
1.09648e-06	3301	5	0.4412	75333560	0.0905	prot-a-726	rs181844705	G	A	0.02318	|| id:prot-a-726	TRUE	reported	igd
3.54813e-06	3301	10	0.1453	11249367	0.0313	prot-a-726	rs4297371	C	A	0.79306	|| id:prot-a-726	TRUE	reported	igd
2.95121e-06	3301	10	-0.479	73736674	0.1025	prot-a-726	rs78943701	A	G	0.01536	|| id:prot-a-726	TRUE	reported	igd
5.12861e-07	3301	11	0.1763	129083967	0.0351	prot-a-726	rs2439803	G	A	0.15304	|| id:prot-a-726	TRUE	reported	igd
2.13796e-06	3301	11	-0.1245	11261567	0.0262	prot-a-726	rs4076941	C	T	0.36872	|| id:prot-a-726	TRUE	reported	igd
1.23027e-06	3301	12	-0.2097	132150183	0.0432	prot-a-726	rs10902420	G	A	0.89909	|| id:prot-a-726	TRUE	reported	igd
1.1749e-06	3301	14	-0.1219	39942467	0.0251	prot-a-726	rs7140599	C	T	0.57698	|| id:prot-a-726	TRUE	reported	igd
9.33254e-07	3301	15	0.1222	88624621	0.0249	prot-a-726	rs1870736	G	C	0.42746	|| id:prot-a-726	TRUE	reported	igd
1.7378e-06	3301	16	0.1915	7642591	0.0401	prot-a-726	rs9932172	T	C	0.10769	|| id:prot-a-726	TRUE	reported	igd
3.46737e-06	3301	16	-0.3124	88156187	0.0673	prot-a-726	rs4843804	A	G	0.0336	|| id:prot-a-726	TRUE	reported	igd
7.07946e-94	3301	1	-0.8605	150737220	0.0419	prot-a-727	rs41271951	G	A	0.08349	|| id:prot-a-727	TRUE	reported	igd
4.89779e-06	3301	1	-0.1291	107433954	0.0283	prot-a-727	rs6657328	C	G	0.7184	|| id:prot-a-727	TRUE	reported	igd
1.14815e-06	3301	2	-0.1775	174866439	0.0365	prot-a-727	rs4581957	A	G	0.13414	|| id:prot-a-727	TRUE	reported	igd
5.01187e-07	3301	2	0.1831	60351132	0.0364	prot-a-727	rs13411643	C	T	0.13712	|| id:prot-a-727	TRUE	reported	igd
1.8197e-06	3301	3	-0.2082	98174258	0.0436	prot-a-727	rs7614425	A	G	0.09254	|| id:prot-a-727	TRUE	reported	igd
3.46737e-07	3301	4	0.1556	181239467	0.0306	prot-a-727	rs13150189	A	G	0.21113	|| id:prot-a-727	TRUE	reported	igd
2.5704e-06	3301	4	0.1307	127182592	0.0278	prot-a-727	rs989576	T	C	0.29843	|| id:prot-a-727	TRUE	reported	igd
2.95121e-06	3301	4	-0.1969	90924478	0.0421	prot-a-727	rs10516855	C	T	0.09552	|| id:prot-a-727	TRUE	reported	igd
1.69824e-06	3301	5	0.2349	166659513	0.0491	prot-a-727	rs113108135	C	G	0.06933	|| id:prot-a-727	TRUE	reported	igd
9.12011e-07	3301	5	-0.43	102689283	0.0876	prot-a-727	rs116623438	C	T	0.02023	|| id:prot-a-727	TRUE	reported	igd
3.54813e-06	3301	6	0.5422	143059208	0.117	prot-a-727	rs13212873	C	T	0.0116	|| id:prot-a-727	TRUE	reported	igd
2.5704e-06	3301	6	-0.1758	239373	0.0374	prot-a-727	rs13196989	T	C	0.13099	|| id:prot-a-727	TRUE	reported	igd
3.38844e-06	3301	7	0.1304	47430626	0.0281	prot-a-727	rs2470994	C	T	0.28088	|| id:prot-a-727	TRUE	reported	igd
7.76247e-07	3301	9	-0.1315	136149500	0.0266	prot-a-727	rs529565	C	T	0.31269	|| id:prot-a-727	TRUE	reported	igd
7.24436e-07	3301	10	-0.3386	127523966	0.0684	prot-a-727	rs61870690	G	A	0.04143	|| id:prot-a-727	TRUE	reported	igd
2.75423e-07	3301	11	-0.1291	68855595	0.0251	prot-a-727	rs1060435	G	A	0.39793	|| id:prot-a-727	TRUE	reported	igd
2.0893e-06	3301	11	0.612	24422062	0.129	prot-a-727	rs12804405	A	G	0.01019	|| id:prot-a-727	TRUE	reported	igd
1.58489e-07	3301	12	-0.5178	18017954	0.0987	prot-a-727	rs74804137	C	T	0.01757	|| id:prot-a-727	TRUE	reported	igd
2.18776e-06	3301	12	-0.146	58633987	0.0308	prot-a-727	rs73099998	T	C	0.20811	|| id:prot-a-727	TRUE	reported	igd
1.94984e-06	3301	12	0.3147	94386245	0.0661	prot-a-727	rs77792819	G	A	0.04096	|| id:prot-a-727	TRUE	reported	igd
3.71535e-06	3301	13	0.1157	65424046	0.025	prot-a-727	rs1022239	T	A	0.58887	|| id:prot-a-727	TRUE	reported	igd
3.89045e-06	3301	18	0.1687	74370742	0.0365	prot-a-727	rs4313886	C	T	0.13446	|| id:prot-a-727	TRUE	reported	igd
2.69153e-06	3301	19	0.2238	18112020	0.0477	prot-a-727	rs78767885	C	T	0.08725	|| id:prot-a-727	TRUE	reported	igd
3.46737e-06	3301	21	0.5018	18833920	0.1081	prot-a-727	rs118010753	C	T	0.01437	|| id:prot-a-727	TRUE	reported	igd
4.36516e-07	3301	1	-0.5922	75257391	0.1172	prot-a-728	rs114113108	C	G	0.0129	|| id:prot-a-728	TRUE	reported	igd
2.88403e-06	3301	3	0.1157	102862667	0.0247	prot-a-728	rs13068566	G	A	0.46617	|| id:prot-a-728	TRUE	reported	igd
3.54813e-06	3301	3	-0.1292	2292279	0.0279	prot-a-728	rs1523319	G	C	0.28541	|| id:prot-a-728	TRUE	reported	igd
2.34423e-06	3301	3	0.4449	173226009	0.0943	prot-a-728	rs151179824	A	G	0.02158	|| id:prot-a-728	TRUE	reported	igd
3.0903e-07	3301	4	-0.1301	146891101	0.0254	prot-a-728	rs7669728	C	T	0.43633	|| id:prot-a-728	TRUE	reported	igd
2.75423e-06	3301	4	0.4014	68099087	0.0856	prot-a-728	rs116407656	C	T	0.02439	|| id:prot-a-728	TRUE	reported	igd
7.07946e-11	3301	9	0.1983	99902524	0.0304	prot-a-728	rs10817163	A	T	0.22045	|| id:prot-a-728	TRUE	reported	igd
3.23594e-06	3301	10	-0.2277	83700161	0.0489	prot-a-728	rs7898416	G	A	0.0705	|| id:prot-a-728	TRUE	reported	igd
4.57088e-06	3301	12	-0.1178	121413027	0.0257	prot-a-728	rs148608463	A	G	0.35415	|| id:prot-a-728	TRUE	reported	igd
4.89779e-06	3301	12	-0.3452	109142132	0.0756	prot-a-728	rs117714361	G	A	0.02685	|| id:prot-a-728	TRUE	reported	igd
3.31131e-07	3301	17	-0.2541	6014176	0.0498	prot-a-728	rs2302837	G	A	0.92494	|| id:prot-a-728	TRUE	reported	igd
1.54882e-06	3301	1	0.439	235460258	0.0914	prot-a-729	rs36128387	T	C	0.02261	|| id:prot-a-729	TRUE	reported	igd
1.65959e-06	3301	3	0.5153	106826623	0.1075	prot-a-729	rs114675081	G	A	0.01467	|| id:prot-a-729	TRUE	reported	igd
1.04713e-06	3301	3	-0.5187	32683740	0.1063	prot-a-729	rs148201372	T	A	0.01546	|| id:prot-a-729	TRUE	reported	igd
1.86209e-07	3301	4	-0.1276	138271322	0.0245	prot-a-729	rs7656806	C	A	0.51592	|| id:prot-a-729	TRUE	reported	igd
4.16869e-06	3301	4	0.1385	516586	0.0301	prot-a-729	rs1135945	A	G	0.20839	|| id:prot-a-729	TRUE	reported	igd
2.81838e-06	3301	5	-0.1241	19430825	0.0265	prot-a-729	rs770140	G	A	0.64195	|| id:prot-a-729	TRUE	reported	igd
3.98107e-06	3301	9	0.2482	94023321	0.0538	prot-a-729	rs298724	C	T	0.05507	|| id:prot-a-729	TRUE	reported	igd
3.0903e-07	3301	10	0.1321	65179152	0.0258	prot-a-729	rs10761760	C	A	0.44944	|| id:prot-a-729	TRUE	reported	igd
3.01995e-06	3301	10	-0.3498	54555095	0.0749	prot-a-729	rs116920068	A	G	0.0289	|| id:prot-a-729	TRUE	reported	igd
1e-06	3301	12	0.1218	93785170	0.0249	prot-a-729	rs4761709	G	A	0.40882	|| id:prot-a-729	TRUE	reported	igd
2.29087e-42	3301	12	-0.3624	102218899	0.0266	prot-a-729	rs10745925	C	T	0.29402	|| id:prot-a-729	TRUE	reported	igd
3.71535e-06	3301	19	0.1675	19275802	0.0362	prot-a-729	rs67845377	T	C	0.13855	|| id:prot-a-729	TRUE	reported	igd
2.5704e-57	3301	20	-1.7632	57602212	0.1105	prot-a-729	rs148370779	T	C	0.01316	|| id:prot-a-729	TRUE	reported	igd
