# Supplementary material for: Cathepsins and Parkinson’s disease: insights from Mendelian randomization analyses
Source: Front Aging Neurosci. 2024 Jun 5;16:1380483. doi: 10.3389/fnagi.2024.1380483 (PMC11188310; doi:10.3389/fnagi.2024.1380483)
Supplement: Supplementary file 8 [file Table_6.CSV]

	coloc_res$summary
nsnps	530
PP.H0.abf	8.31E-47
PP.H1.abf	0.990174763
PP.H2.abf	4.36E-49
PP.H3.abf	0.005191553
PP.H4.abf	0.004633684
