# Supplementary material for: Cathepsins and Parkinson’s disease: insights from Mendelian randomization analyses
Source: Front Aging Neurosci. 2024 Jun 5;16:1380483. doi: 10.3389/fnagi.2024.1380483 (PMC11188310; doi:10.3389/fnagi.2024.1380483)
Supplement: Supplementary file 9 [file Table_7.CSV]

SNP	effect_allele.exposure	other_allele.exposure	effect_allele.outcome	other_allele.outcome	beta.exposure	beta.outcome	eaf.exposure	eaf.outcome	remove	palindromic	ambiguous	id.outcome	chr	pos	se.outcome	samplesize.outcome	pval.outcome	outcome	originalname.outcome	outcome.deprecated	mr_keep.outcome	data_source.outcome	chr.exposure	pos.exposure	se.exposure	pval.exposure	samplesize.exposure	id.exposure	exposure	mr_keep.exposure	pval_origin.exposure	data_source.exposure	action	mr_keep	units.outcome	units.exposure	rsq.exposure	effective_n.exposure	rsq.outcome	effective_n.outcome	steiger_dir	steiger_pval	R2	F	FMean	F_pow_beta_se
rs10513789	G	T	G	T	-0.1596	0.0109	0.1826	0.19729	FALSE	FALSE	FALSE	prot-a-718	3	182760073	0.0312	3301	0.724436	Cathepsin B || id:prot-a-718	Cathepsin B	Cathepsin B || ||	TRUE	igd	3	182760073	0.0219	3.18493e-13	482730	ieu-b-7	Parkinson's disease || id:ieu-b-7	TRUE	reported	igd	2	TRUE			0.000110008761489814	482730	3.69952038914483e-05	3301	TRUE	0.800890815972977	0.0076038085968768	3698.69548890894	4827.59690224782	53.1101519984988
rs10847864	T	G	T	G	0.1274	0.0067	0.3625	0.3578	FALSE	FALSE	FALSE	prot-a-718	12	123326598	0.0259	3301	0.794328	Cathepsin B || id:prot-a-718	Cathepsin B	Cathepsin B || ||	TRUE	igd	12	123326598	0.0179	9.81296e-13	482730	ieu-b-7	Parkinson's disease || id:ieu-b-7	TRUE	reported	igd	2	TRUE			0.00010492639030973	482730	2.02842498949458e-05	3301	TRUE	0.742525395174813	0.0075016543875	3648.62937573394	4827.59690224782	50.6562217159265
rs12934900	T	A	T	A	0.1215	-8e-04	0.6571	0.62946	FALSE	TRUE	FALSE	prot-a-718	16	30923602	0.0252	3301	0.977237	Cathepsin B || id:prot-a-718	Cathepsin B	Cathepsin B || ||	TRUE	igd	16	30923602	0.0184	4.33112e-11	482730	ieu-b-7	Parkinson's disease || id:ieu-b-7	TRUE	reported	igd	2	TRUE			9.03181832479155e-05	482730	3.05489610107429e-07	3301	TRUE	0.608439481475471	0.006652448234955	3232.82926087377	4827.59690224782	43.6030541115312
rs144814361	T	C	T	C	0.4411	-0.0208	0.0174	0.03144	FALSE	FALSE	FALSE	prot-a-718	10	121410917	0.0798	3301	0.794328	Cathepsin B || id:prot-a-718	Cathepsin B	Cathepsin B || ||	TRUE	igd	10	121410917	0.068	9.06567e-11	482730	ieu-b-7	Parkinson's disease || id:ieu-b-7	TRUE	reported	igd	2	TRUE			8.71597438550033e-05	482730	2.05934745779259e-05	3301	TRUE	0.783612698244371	0.0066531929599608	3233.19359202058	4827.59690224782	42.078116349481
rs34311866	C	T	C	T	0.2272	-0.0179	0.1958	0.17903	FALSE	FALSE	FALSE	prot-a-718	4	951947	0.032	3301	0.57544	Cathepsin B || id:prot-a-718	Cathepsin B	Cathepsin B || ||	TRUE	igd	4	951947	0.0231	7.97444e-23	482730	ieu-b-7	Parkinson's disease || id:ieu-b-7	TRUE	reported	igd	2	TRUE			0.000200356382462115	482730	9.48380466090239e-05	3301	TRUE	0.800429145019157	0.0162563636584448	7977.08023331917	4827.59690224782	96.7370176720826
rs4588066	A	G	A	G	0.1046	6e-04	0.326	0.31169	FALSE	FALSE	FALSE	prot-a-718	18	40672964	0.0268	3301	0.977237	Cathepsin B || id:prot-a-718	Cathepsin B	Cathepsin B || ||	TRUE	igd	18	40672964	0.0178	4.45297e-09	482730	ieu-b-7	Parkinson's disease || id:ieu-b-7	TRUE	reported	igd	2	TRUE			7.15302607044697e-05	482730	1.51932446512646e-07	3301	TRUE	0.644257296957073	0.00480807087968	2332.20384097946	4827.59690224782	34.5321297815932
rs4613239	G	C	G	C	0.1784	-0.0123	0.1326	0.12118	FALSE	TRUE	FALSE	prot-a-718	2	169119609	0.038	3301	0.74131	Cathepsin B || id:prot-a-718	Cathepsin B	Cathepsin B || ||	TRUE	igd	2	169119609	0.0248	6.21441e-13	482730	ieu-b-7	Parkinson's disease || id:ieu-b-7	TRUE	reported	igd	2	TRUE			0.000107185810308377	482730	3.17575449710315e-05	3301	TRUE	0.78714130952166	0.0073212061797888	3560.21629429225	4827.59690224782	51.7471383975026
rs4698412	A	G	A	G	0.1258	-0.0023	0.553	0.54536	FALSE	FALSE	FALSE	prot-a-718	4	15737348	0.0251	3301	0.933254	Cathepsin B || id:prot-a-718	Cathepsin B	Cathepsin B || ||	TRUE	igd	4	15737348	0.0168	7.04855e-14	482730	ieu-b-7	Parkinson's disease || id:ieu-b-7	TRUE	reported	igd	2	TRUE			0.000116142129777412	482730	2.54521695804638e-06	3301	TRUE	0.599227348919613	0.00782391155448	3806.60370760226	4827.59690224782	56.0715702947846
rs620490	G	T	G	T	-0.1174	0.0052	0.2762	0.29393	FALSE	FALSE	FALSE	prot-a-718	8	16697579	0.0272	3301	0.851138	Cathepsin B || id:prot-a-718	Cathepsin B	Cathepsin B || ||	TRUE	igd	8	16697579	0.019	6.45595e-10	482730	ieu-b-7	Parkinson's disease || id:ieu-b-7	TRUE	reported	igd	2	TRUE			7.90846422380149e-05	482730	1.10785201588096e-05	3301	TRUE	0.750115749997185	0.0055107212364512	2674.92018047397	4827.59690224782	38.1793905817175
rs75646569	G	T	G	T	0.1916	-0.0189	0.1117	0.09568	FALSE	FALSE	FALSE	prot-a-718	5	60345424	0.0414	3301	0.645654	Cathepsin B || id:prot-a-718	Cathepsin B	Cathepsin B || ||	TRUE	igd	5	60345424	0.0266	5.61824e-13	482730	ieu-b-7	Parkinson's disease || id:ieu-b-7	TRUE	reported	igd	2	TRUE			0.000107467852552889	482730	6.31703342942577e-05	3301	TRUE	0.889892005579317	0.0072850718660832	3542.51565288863	4827.59690224782	51.883317315846
rs7695720	C	A	C	A	-0.1255	-0.0089	0.2091	0.2145	FALSE	FALSE	FALSE	prot-a-718	4	77183300	0.0299	3301	0.758578	Cathepsin B || id:prot-a-718	Cathepsin B	Cathepsin B || ||	TRUE	igd	4	77183300	0.0208	1.52799e-09	482730	ieu-b-7	Parkinson's disease || id:ieu-b-7	TRUE	reported	igd	2	TRUE			7.54094095582931e-05	482730	2.68561440354576e-05	3301	TRUE	0.841155867822786	0.005209464173595	2527.92334770463	4827.59690224782	36.4049787352071
rs10513789	G	T	G	T	-0.1596	-0.0083	0.1826	0.19729	FALSE	FALSE	FALSE	prot-a-720	3	182760073	0.0312	3301	0.794328	Cathepsin E || id:prot-a-720	Cathepsin E	Cathepsin E || ||	TRUE	igd	3	182760073	0.0219	3.18493e-13	482730	ieu-b-7	Parkinson's disease || id:ieu-b-7	TRUE	reported	igd	2	TRUE			0.000110008761489814	482730	2.14513863522817e-05	3301	TRUE	0.737451052482198	0.0076038085968768	3698.69548890894	4827.59690224782	53.1101519984988
rs10847864	T	G	T	G	0.1274	-0.0114	0.3625	0.3578	FALSE	FALSE	FALSE	prot-a-720	12	123326598	0.0259	3301	0.660693	Cathepsin E || id:prot-a-720	Cathepsin E	Cathepsin E || ||	TRUE	igd	12	123326598	0.0179	9.81296e-13	482730	ieu-b-7	Parkinson's disease || id:ieu-b-7	TRUE	reported	igd	2	TRUE			0.00010492639030973	482730	5.87222050883857e-05	3301	TRUE	0.882586398837344	0.0075016543875	3648.62937573394	4827.59690224782	50.6562217159265
rs34311866	C	T	C	T	0.2272	-0.014	0.1958	0.17903	FALSE	FALSE	FALSE	prot-a-720	4	951947	0.032	3301	0.660693	Cathepsin E || id:prot-a-720	Cathepsin E	Cathepsin E || ||	TRUE	igd	4	951947	0.0231	7.97444e-23	482730	ieu-b-7	Parkinson's disease || id:ieu-b-7	TRUE	reported	igd	2	TRUE			0.000200356382462115	482730	5.80161095344148e-05	3301	TRUE	0.708233550324612	0.0162563636584448	7977.08023331917	4827.59690224782	96.7370176720826
rs35265698	G	C	G	C	-0.2	0.008	0.1547	0.19109	FALSE	TRUE	FALSE	prot-a-720	6	32561334	0.0308	3301	0.794328	Cathepsin E || id:prot-a-720	Cathepsin E	Cathepsin E || ||	TRUE	igd	6	32561334	0.0303	3.92735e-11	480593	ieu-b-7	Parkinson's disease || id:ieu-b-7	TRUE	reported	igd	2	TRUE			9.06483140062331e-05	480593	2.04497189722932e-05	3301	TRUE	0.774796054577143	0.0104614328	5080.82314063928	4827.59690224782	43.5687133069743
rs35749011	A	G	A	G	0.7508	-0.0579	0.0191	0.01836	FALSE	FALSE	FALSE	prot-a-720	1	155135036	0.0906	3301	0.524807	Cathepsin E || id:prot-a-720	Cathepsin E	Cathepsin E || ||	TRUE	igd	1	155135036	0.0659	5.02227e-30	482730	ieu-b-7	Parkinson's disease || id:ieu-b-7	TRUE	reported	igd	2	TRUE			0.000268818062491822	482730	0.00012378404046574	3301	TRUE	0.76290589627401	0.0211220771870432	10416.2305009869	4827.59690224782	129.800898496596
rs58879558	C	T	C	T	-0.2383	-0.0111	0.2229	0.24704	FALSE	FALSE	FALSE	prot-a-720	17	44095467	0.0288	3301	0.691831	Cathepsin E || id:prot-a-720	Cathepsin E	Cathepsin E || ||	TRUE	igd	17	44095467	0.025	1.36301e-21	482730	ieu-b-7	Parkinson's disease || id:ieu-b-7	TRUE	reported	igd	2	TRUE			0.000188184496735832	482730	4.50255588291816e-05	3301	TRUE	0.688325559520967	0.0196727493112302	9687.15999972388	4827.59690224782	90.859024
rs620490	G	T	G	T	-0.1174	-0.011	0.2762	0.29393	FALSE	FALSE	FALSE	prot-a-720	8	16697579	0.0272	3301	0.691831	Cathepsin E || id:prot-a-720	Cathepsin E	Cathepsin E || ||	TRUE	igd	8	16697579	0.019	6.45595e-10	482730	ieu-b-7	Parkinson's disease || id:ieu-b-7	TRUE	reported	igd	2	TRUE			7.90846422380149e-05	482730	4.95728305098042e-05	3301	TRUE	0.915573355842599	0.0055107212364512	2674.92018047397	4827.59690224782	38.1793905817175
rs6741007	G	T	G	T	-0.1233	0.004	0.4507	0.39102	FALSE	FALSE	FALSE	prot-a-720	2	135537119	0.0248	3301	0.870964	Cathepsin E || id:prot-a-720	Cathepsin E	Cathepsin E || ||	TRUE	igd	2	135537119	0.0175	2.08689e-12	482730	ieu-b-7	Parkinson's disease || id:ieu-b-7	TRUE	reported	igd	2	TRUE			0.000102825991653286	482730	7.88552986344786e-06	3301	TRUE	0.674731384827251	0.0075275440557678	3661.31701206312	4827.59690224782	49.6420897959184
rs10847864	T	G	T	G	0.1274	-0.0074	0.3625	0.3578	FALSE	FALSE	FALSE	prot-a-722	12	123326598	0.0259	3301	0.776247	Cathepsin F || id:prot-a-722	Cathepsin F	Cathepsin F || ||	TRUE	igd	12	123326598	0.0179	9.81296e-13	482730	ieu-b-7	Parkinson's disease || id:ieu-b-7	TRUE	reported	igd	2	TRUE			0.00010492639030973	482730	2.47440536945965e-05	3301	TRUE	0.762972161388566	0.0075016543875	3648.62937573394	4827.59690224782	50.6562217159265
rs34311866	C	T	C	T	0.2272	-0.02	0.1958	0.17903	FALSE	FALSE	FALSE	prot-a-722	4	951947	0.032	3301	0.537032	Cathepsin F || id:prot-a-722	Cathepsin F	Cathepsin F || ||	TRUE	igd	4	951947	0.0231	7.97444e-23	482730	ieu-b-7	Parkinson's disease || id:ieu-b-7	TRUE	reported	igd	2	TRUE			0.000200356382462115	482730	0.000118393074478715	3301	TRUE	0.851344534844769	0.0162563636584448	7977.08023331917	4827.59690224782	96.7370176720826
rs4488803	A	G	A	G	-0.1136	-0.0038	0.3746	0.37979	FALSE	FALSE	FALSE	prot-a-722	3	58218352	0.0256	3301	0.870964	Cathepsin F || id:prot-a-722	Cathepsin F	Cathepsin F || ||	TRUE	igd	3	58218352	0.0199	1.07599e-08	482730	ieu-b-7	Parkinson's disease || id:ieu-b-7	TRUE	reported	igd	2	TRUE			6.75023205272209e-05	482730	6.67885548542264e-06	3301	TRUE	0.747206011848118	0.0060466148784128	2936.62695929085	4827.59690224782	32.5874599126285
rs620490	G	T	G	T	-0.1174	-0.0125	0.2762	0.29393	FALSE	FALSE	FALSE	prot-a-722	8	16697579	0.0272	3301	0.645654	Cathepsin F || id:prot-a-722	Cathepsin F	Cathepsin F || ||	TRUE	igd	8	16697579	0.019	6.45595e-10	482730	ieu-b-7	Parkinson's disease || id:ieu-b-7	TRUE	reported	igd	2	TRUE			7.90846422380149e-05	482730	6.40135777448343e-05	3301	TRUE	0.95927644308794	0.0055107212364512	2674.92018047397	4827.59690224782	38.1793905817175
rs6741007	G	T	G	T	-0.1233	0.003	0.4507	0.39102	FALSE	FALSE	FALSE	prot-a-722	2	135537119	0.0248	3301	0.912011	Cathepsin F || id:prot-a-722	Cathepsin F	Cathepsin F || ||	TRUE	igd	2	135537119	0.0175	2.08689e-12	482730	ieu-b-7	Parkinson's disease || id:ieu-b-7	TRUE	reported	igd	2	TRUE			0.000102825991653286	482730	4.43562585074072e-06	3301	TRUE	0.645629130688935	0.0075275440557678	3661.31701206312	4827.59690224782	49.6420897959184
rs75505347	T	C	T	C	0.3917	-0.0219	0.0195	0.01948	FALSE	FALSE	FALSE	prot-a-722	12	40885549	0.089	3301	0.812831	Cathepsin F || id:prot-a-722	Cathepsin F	Cathepsin F || ||	TRUE	igd	12	40885549	0.0674	6.11702e-09	482730	ieu-b-7	Parkinson's disease || id:ieu-b-7	TRUE	reported	igd	2	TRUE			6.99607529912705e-05	482730	1.83534591686665e-05	3301	TRUE	0.815350134654918	0.005867044039155	2848.90106293264	4827.59690224782	33.7743772508343
rs75646569	G	T	G	T	0.1916	0.0058	0.1117	0.09568	FALSE	FALSE	FALSE	prot-a-722	5	60345424	0.0414	3301	0.891251	Cathepsin F || id:prot-a-722	Cathepsin F	Cathepsin F || ||	TRUE	igd	5	60345424	0.0266	5.61824e-13	482730	ieu-b-7	Parkinson's disease || id:ieu-b-7	TRUE	reported	igd	2	TRUE			0.000107467852552889	482730	5.94936214207371e-06	3301	TRUE	0.650017320576796	0.0072850718660832	3542.51565288863	4827.59690224782	51.883317315846
rs858295	G	A	G	A	-0.1039	0.006	0.3947	0.39077	FALSE	FALSE	FALSE	prot-a-722	7	23245569	0.0254	3301	0.812831	Cathepsin F || id:prot-a-722	Cathepsin F	Cathepsin F || ||	TRUE	igd	7	23245569	0.0176	3.83098e-09	482730	ieu-b-7	Parkinson's disease || id:ieu-b-7	TRUE	reported	igd	2	TRUE			7.21891481032198e-05	482730	1.69139641706987e-05	3301	TRUE	0.80188653204485	0.0051582084799022	2502.92225790147	4827.59690224782	34.8502388946281
rs329647	C	G	C	G	-0.1133	-0.0026	0.6662	0.68671	FALSE	TRUE	FALSE	prot-a-723	11	133764666	0.0265	3301	0.933254	Cathepsin G || id:prot-a-723	Cathepsin G	Cathepsin G || ||	TRUE	igd	11	133764666	0.0178	1.94402e-10	482730	ieu-b-7	Parkinson's disease || id:ieu-b-7	TRUE	reported	igd	2	TRUE			8.39229760104118e-05	482730	2.91790645857487e-06	3301	TRUE	0.669700779796213	0.0057092725523768	2771.85097334515	4827.59690224782	40.5153705340235
rs34311866	C	T	C	T	0.2272	-0.0234	0.1958	0.17903	FALSE	FALSE	FALSE	prot-a-723	4	951947	0.032	3301	0.467735	Cathepsin G || id:prot-a-723	Cathepsin G	Cathepsin G || ||	TRUE	igd	4	951947	0.0231	7.97444e-23	482730	ieu-b-7	Parkinson's disease || id:ieu-b-7	TRUE	reported	igd	2	TRUE			0.000200356382462115	482730	0.000162061201597683	3301	TRUE	0.935014330090444	0.0162563636584448	7977.08023331917	4827.59690224782	96.7370176720826
rs35265698	G	C	G	C	-0.2	-0.0121	0.1547	0.19109	FALSE	TRUE	FALSE	prot-a-723	6	32561334	0.0308	3301	0.691831	Cathepsin G || id:prot-a-723	Cathepsin G	Cathepsin G || ||	TRUE	igd	6	32561334	0.0303	3.92735e-11	480593	ieu-b-7	Parkinson's disease || id:ieu-b-7	TRUE	reported	igd	2	TRUE			9.06483140062331e-05	480593	4.6780695578683e-05	3301	TRUE	0.878030044380102	0.0104614328	5080.82314063928	4827.59690224782	43.5687133069743
rs356203	T	C	T	C	-0.2398	-0.0174	0.6169	0.62402	FALSE	FALSE	FALSE	prot-a-723	4	90666041	0.0256	3301	0.501187	Cathepsin G || id:prot-a-723	Cathepsin G	Cathepsin G || ||	TRUE	igd	4	90666041	0.0178	3.00677e-41	482730	ieu-b-7	Parkinson's disease || id:ieu-b-7	TRUE	reported	igd	2	TRUE			0.000375831009632373	482730	0.000140015281625598	3301	TRUE	0.665435892173429	0.0271803644318712	13487.3130452448	4827.59690224782	181.492362075496
rs35749011	A	G	A	G	0.7508	0.0099	0.0191	0.01836	FALSE	FALSE	FALSE	prot-a-723	1	155135036	0.0906	3301	0.912011	Cathepsin G || id:prot-a-723	Cathepsin G	Cathepsin G || ||	TRUE	igd	1	155135036	0.0659	5.02227e-30	482730	ieu-b-7	Parkinson's disease || id:ieu-b-7	TRUE	reported	igd	2	TRUE			0.000268818062491822	482730	3.61934603269572e-06	3301	TRUE	0.406779299433267	0.0211220771870432	10416.2305009869	4827.59690224782	129.800898496596
rs10513789	G	T	G	T	-0.1596	0.0165	0.1826	0.19729	FALSE	FALSE	FALSE	prot-a-725	3	182760073	0.0312	3301	0.60256	Cathepsin H || id:prot-a-725	Cathepsin H	Cathepsin H || ||	TRUE	igd	3	182760073	0.0219	3.18493e-13	482730	ieu-b-7	Parkinson's disease || id:ieu-b-7	TRUE	reported	igd	2	TRUE			0.000110008761489814	482730	8.47694896195767e-05	3301	TRUE	0.941527902220453	0.0076038085968768	3698.69548890894	4827.59690224782	53.1101519984988
rs10847864	T	G	T	G	0.1274	0.0129	0.3625	0.3578	FALSE	FALSE	FALSE	prot-a-725	12	123326598	0.0259	3301	0.616595	Cathepsin H || id:prot-a-725	Cathepsin H	Cathepsin H || ||	TRUE	igd	12	123326598	0.0179	9.81296e-13	482730	ieu-b-7	Parkinson's disease || id:ieu-b-7	TRUE	reported	igd	2	TRUE			0.00010492639030973	482730	7.5190837245748e-05	3301	TRUE	0.928300130449279	0.0075016543875	3648.62937573394	4827.59690224782	50.6562217159265
rs12934900	T	A	T	A	0.1215	-0.0094	0.6571	0.62946	FALSE	TRUE	FALSE	prot-a-725	16	30923602	0.0252	3301	0.707946	Cathepsin H || id:prot-a-725	Cathepsin H	Cathepsin H || ||	TRUE	igd	16	30923602	0.0184	4.33112e-11	482730	ieu-b-7	Parkinson's disease || id:ieu-b-7	TRUE	reported	igd	2	TRUE			9.03181832479155e-05	482730	4.21748933833396e-05	3301	TRUE	0.863243800708147	0.006652448234955	3232.82926087377	4827.59690224782	43.6030541115312
rs356203	T	C	T	C	-0.2398	0.026	0.6169	0.62402	FALSE	FALSE	FALSE	prot-a-725	4	90666041	0.0256	3301	0.30903	Cathepsin H || id:prot-a-725	Cathepsin H	Cathepsin H || ||	TRUE	igd	4	90666041	0.0178	3.00677e-41	482730	ieu-b-7	Parkinson's disease || id:ieu-b-7	TRUE	reported	igd	2	TRUE			0.000375831009632373	482730	0.000312570998930304	3301	TRUE	0.922160754982382	0.0271803644318712	13487.3130452448	4827.59690224782	181.492362075496
rs4613239	G	C	G	C	0.1784	-0.0203	0.1326	0.12118	FALSE	TRUE	FALSE	prot-a-725	2	169119609	0.038	3301	0.588844	Cathepsin H || id:prot-a-725	Cathepsin H	Cathepsin H || ||	TRUE	igd	2	169119609	0.0248	6.21441e-13	482730	ieu-b-7	Parkinson's disease || id:ieu-b-7	TRUE	reported	igd	2	TRUE			0.000107185810308377	482730	8.64977876966553e-05	3301	TRUE	0.951955270915674	0.0073212061797888	3560.21629429225	4827.59690224782	51.7471383975026
rs4774417	A	G	A	G	0.1052	-0.0048	0.7397	0.73315	FALSE	FALSE	FALSE	prot-a-725	15	61993702	0.028	3301	0.870964	Cathepsin H || id:prot-a-725	Cathepsin H	Cathepsin H || ||	TRUE	igd	15	61993702	0.0192	4.62605e-08	482730	ieu-b-7	Parkinson's disease || id:ieu-b-7	TRUE	reported	igd	2	TRUE			6.21869881774263e-05	482730	8.90800039888046e-06	3301	TRUE	0.779077032990158	0.0042617823074528	2066.08686214683	4827.59690224782	30.0212673611111
rs58879558	C	T	C	T	-0.2383	-3e-04	0.2229	0.24704	FALSE	FALSE	FALSE	prot-a-725	17	44095467	0.0288	3301	1	Cathepsin H || id:prot-a-725	Cathepsin H	Cathepsin H || ||	TRUE	igd	17	44095467	0.025	1.36301e-21	482730	ieu-b-7	Parkinson's disease || id:ieu-b-7	TRUE	reported	igd	2	TRUE			0.000188184496735832	482730	3.28908581011088e-08	3301	TRUE	0.438461135614013	0.0196727493112302	9687.15999972388	4827.59690224782	90.859024
rs6741007	G	T	G	T	-0.1233	3e-04	0.4507	0.39102	FALSE	FALSE	FALSE	prot-a-725	2	135537119	0.0248	3301	1	Cathepsin H || id:prot-a-725	Cathepsin H	Cathepsin H || ||	TRUE	igd	2	135537119	0.0175	2.08689e-12	482730	ieu-b-7	Parkinson's disease || id:ieu-b-7	TRUE	reported	igd	2	TRUE			0.000102825991653286	482730	4.43564532885517e-08	3301	TRUE	0.569812864103268	0.0075275440557678	3661.31701206312	4827.59690224782	49.6420897959184
rs75505347	T	C	T	C	0.3917	0.033	0.0195	0.01948	FALSE	FALSE	FALSE	prot-a-725	12	40885549	0.089	3301	0.707946	Cathepsin H || id:prot-a-725	Cathepsin H	Cathepsin H || ||	TRUE	igd	12	40885549	0.0674	6.11702e-09	482730	ieu-b-7	Parkinson's disease || id:ieu-b-7	TRUE	reported	igd	2	TRUE			6.99607529912705e-05	482730	4.16722982306914e-05	3301	TRUE	0.913000163404222	0.005867044039155	2848.90106293264	4827.59690224782	33.7743772508343
rs10513789	G	T	G	T	-0.1596	0.0186	0.1826	0.19729	FALSE	FALSE	FALSE	prot-a-726	3	182760073	0.0312	3301	0.549541	Cathepsin O || id:prot-a-726	Cathepsin O	Cathepsin O || ||	TRUE	igd	3	182760073	0.0219	3.18493e-13	482730	ieu-b-7	Parkinson's disease || id:ieu-b-7	TRUE	reported	igd	2	TRUE			0.000110008761489814	482730	0.000107717831291458	3301	TRUE	0.994986068093325	0.0076038085968768	3698.69548890894	4827.59690224782	53.1101519984988
rs10847864	T	G	T	G	0.1274	0.007	0.3625	0.3578	FALSE	FALSE	FALSE	prot-a-726	12	123326598	0.0259	3301	0.794328	Cathepsin O || id:prot-a-726	Cathepsin O	Cathepsin O || ||	TRUE	igd	12	123326598	0.0179	9.81296e-13	482730	ieu-b-7	Parkinson's disease || id:ieu-b-7	TRUE	reported	igd	2	TRUE			0.00010492639030973	482730	2.2141376675521e-05	3301	TRUE	0.751267019645472	0.0075016543875	3648.62937573394	4827.59690224782	50.6562217159265
rs12934900	T	A	T	A	0.1215	-0.0084	0.6571	0.62946	FALSE	TRUE	FALSE	prot-a-726	16	30923602	0.0252	3301	0.74131	Cathepsin O || id:prot-a-726	Cathepsin O	Cathepsin O || ||	TRUE	igd	16	30923602	0.0184	4.33112e-11	482730	ieu-b-7	Parkinson's disease || id:ieu-b-7	TRUE	reported	igd	2	TRUE			9.03181832479155e-05	482730	3.36791054829584e-05	3301	TRUE	0.832272931944171	0.006652448234955	3232.82926087377	4827.59690224782	43.6030541115312
rs35265698	G	C	G	C	-0.2	-0.0018	0.1547	0.19109	FALSE	TRUE	FALSE	prot-a-726	6	32561334	0.0308	3301	0.954993	Cathepsin O || id:prot-a-726	Cathepsin O	Cathepsin O || ||	TRUE	igd	6	32561334	0.0303	3.92735e-11	480593	ieu-b-7	Parkinson's disease || id:ieu-b-7	TRUE	reported	igd	2	TRUE			9.06483140062331e-05	480593	1.03528712250444e-06	3301	TRUE	0.62647986728355	0.0104614328	5080.82314063928	4827.59690224782	43.5687133069743
rs356203	T	C	T	C	-0.2398	0.0214	0.6169	0.62402	FALSE	FALSE	FALSE	prot-a-726	4	90666041	0.0256	3301	0.40738	Cathepsin O || id:prot-a-726	Cathepsin O	Cathepsin O || ||	TRUE	igd	4	90666041	0.0178	3.00677e-41	482730	ieu-b-7	Parkinson's disease || id:ieu-b-7	TRUE	reported	igd	2	TRUE			0.000375831009632373	482730	0.000211774330949693	3301	TRUE	0.781980803563304	0.0271803644318712	13487.3130452448	4827.59690224782	181.492362075496
rs4588066	A	G	A	G	0.1046	0.0075	0.326	0.31169	FALSE	FALSE	FALSE	prot-a-726	18	40672964	0.0268	3301	0.776247	Cathepsin O || id:prot-a-726	Cathepsin O	Cathepsin O || ||	TRUE	igd	18	40672964	0.0178	4.45297e-09	482730	ieu-b-7	Parkinson's disease || id:ieu-b-7	TRUE	reported	igd	2	TRUE			7.15302607044697e-05	482730	2.37388848263627e-05	3301	TRUE	0.837410445953052	0.00480807087968	2332.20384097946	4827.59690224782	34.5321297815932
rs4613239	G	C	G	C	0.1784	0.016	0.1326	0.12118	FALSE	TRUE	FALSE	prot-a-726	2	169119609	0.038	3301	0.676083	Cathepsin O || id:prot-a-726	Cathepsin O	Cathepsin O || ||	TRUE	igd	2	169119609	0.0248	6.21441e-13	482730	ieu-b-7	Parkinson's disease || id:ieu-b-7	TRUE	reported	igd	2	TRUE			0.000107185810308377	482730	5.3736220647639e-05	3301	TRUE	0.86264837873775	0.0073212061797888	3560.21629429225	4827.59690224782	51.7471383975026
rs75505347	T	C	T	C	0.3917	0.009	0.0195	0.01948	FALSE	FALSE	FALSE	prot-a-726	12	40885549	0.0889	3301	0.912011	Cathepsin O || id:prot-a-726	Cathepsin O	Cathepsin O || ||	TRUE	igd	12	40885549	0.0674	6.11702e-09	482730	ieu-b-7	Parkinson's disease || id:ieu-b-7	TRUE	reported	igd	2	TRUE			6.99607529912705e-05	482730	3.10668937537958e-06	3301	TRUE	0.705545784880972	0.005867044039155	2848.90106293264	4827.59690224782	33.7743772508343
rs75646569	G	T	G	T	0.1916	-0.0091	0.1117	0.09568	FALSE	FALSE	FALSE	prot-a-726	5	60345424	0.0414	3301	0.831764	Cathepsin O || id:prot-a-726	Cathepsin O	Cathepsin O || ||	TRUE	igd	5	60345424	0.0266	5.61824e-13	482730	ieu-b-7	Parkinson's disease || id:ieu-b-7	TRUE	reported	igd	2	TRUE			0.000107467852552889	482730	1.46451365886242e-05	3301	TRUE	0.708172708413107	0.0072850718660832	3542.51565288863	4827.59690224782	51.883317315846
rs10847864	T	G	T	G	0.1274	-0.0128	0.3625	0.3578	FALSE	FALSE	FALSE	prot-a-727	12	123326598	0.0259	3301	0.616595	Cathepsin S || id:prot-a-727	Cathepsin S	Cathepsin S || ||	TRUE	igd	12	123326598	0.0179	9.81296e-13	482730	ieu-b-7	Parkinson's disease || id:ieu-b-7	TRUE	reported	igd	2	TRUE			0.00010492639030973	482730	7.40296922052432e-05	3301	TRUE	0.925243483669275	0.0075016543875	3648.62937573394	4827.59690224782	50.6562217159265
rs12934900	T	A	T	A	0.1215	-0.0036	0.6571	0.62946	FALSE	TRUE	FALSE	prot-a-727	16	30923602	0.0252	3301	0.891251	Cathepsin S || id:prot-a-727	Cathepsin S	Cathepsin S || ||	TRUE	igd	16	30923602	0.0184	4.33112e-11	482730	ieu-b-7	Parkinson's disease || id:ieu-b-7	TRUE	reported	igd	2	TRUE			9.03181832479155e-05	482730	6.18612822606587e-06	3301	TRUE	0.687988952512521	0.006652448234955	3232.82926087377	4827.59690224782	43.6030541115312
rs144814361	T	C	T	C	0.4411	-0.0213	0.0174	0.03144	FALSE	FALSE	FALSE	prot-a-727	10	121410917	0.0799	3301	0.794328	Cathepsin S || id:prot-a-727	Cathepsin S	Cathepsin S || ||	TRUE	igd	10	121410917	0.068	9.06567e-11	482730	ieu-b-7	Parkinson's disease || id:ieu-b-7	TRUE	reported	igd	2	TRUE			8.71597438550033e-05	482730	2.1541402585265e-05	3301	TRUE	0.788157733543169	0.0066531929599608	3233.19359202058	4827.59690224782	42.078116349481
rs34311866	C	T	C	T	0.2272	0.0257	0.1958	0.17903	FALSE	FALSE	FALSE	prot-a-727	4	951947	0.032	3301	0.426581	Cathepsin S || id:prot-a-727	Cathepsin S	Cathepsin S || ||	TRUE	igd	4	951947	0.0231	7.97444e-23	482730	ieu-b-7	Parkinson's disease || id:ieu-b-7	TRUE	reported	igd	2	TRUE			0.000200356382462115	482730	0.00019547853290764	3301	TRUE	0.992081729972509	0.0162563636584448	7977.08023331917	4827.59690224782	96.7370176720826
rs4588066	A	G	A	G	0.1046	0.0116	0.326	0.31169	FALSE	FALSE	FALSE	prot-a-727	18	40672964	0.0268	3301	0.660693	Cathepsin S || id:prot-a-727	Cathepsin S	Cathepsin S || ||	TRUE	igd	18	40672964	0.0178	4.45297e-09	482730	ieu-b-7	Parkinson's disease || id:ieu-b-7	TRUE	reported	igd	2	TRUE			7.15302607044697e-05	482730	5.67857560527134e-05	3301	TRUE	0.95791684475286	0.00480807087968	2332.20384097946	4827.59690224782	34.5321297815932
rs4613239	G	C	G	C	0.1784	-0.0057	0.1326	0.12118	FALSE	TRUE	FALSE	prot-a-727	2	169119609	0.038	3301	0.870964	Cathepsin S || id:prot-a-727	Cathepsin S	Cathepsin S || ||	TRUE	igd	2	169119609	0.0248	6.21441e-13	482730	ieu-b-7	Parkinson's disease || id:ieu-b-7	TRUE	reported	igd	2	TRUE			0.000107185810308377	482730	6.82020204469658e-06	3301	TRUE	0.657700075786794	0.0073212061797888	3560.21629429225	4827.59690224782	51.7471383975026
rs4774417	A	G	A	G	0.1052	-0.0111	0.7397	0.73315	FALSE	FALSE	FALSE	prot-a-727	15	61993702	0.028	3301	0.691831	Cathepsin S || id:prot-a-727	Cathepsin S	Cathepsin S || ||	TRUE	igd	15	61993702	0.0192	4.62605e-08	482730	ieu-b-7	Parkinson's disease || id:ieu-b-7	TRUE	reported	igd	2	TRUE			6.21869881774263e-05	482730	4.7635079152734e-05	3301	TRUE	0.955084036306182	0.0042617823074528	2066.08686214683	4827.59690224782	30.0212673611111
rs7695720	C	A	C	A	-0.1255	-0.0109	0.2091	0.2145	FALSE	FALSE	FALSE	prot-a-727	4	77183300	0.0299	3301	0.724436	Cathepsin S || id:prot-a-727	Cathepsin S	Cathepsin S || ||	TRUE	igd	4	77183300	0.0208	1.52799e-09	482730	ieu-b-7	Parkinson's disease || id:ieu-b-7	TRUE	reported	igd	2	TRUE			7.54094095582931e-05	482730	4.02819799625545e-05	3301	TRUE	0.893589099447413	0.005209464173595	2527.92334770463	4827.59690224782	36.4049787352071
rs10513789	G	T	G	T	-0.1596	0.0119	0.1826	0.19729	FALSE	FALSE	FALSE	prot-a-728	3	182760073	0.0312	3301	0.707946	Cathepsin L2 || id:prot-a-728	Cathepsin L2	Cathepsin L2 || ||	TRUE	igd	3	182760073	0.0219	3.18493e-13	482730	ieu-b-7	Parkinson's disease || id:ieu-b-7	TRUE	reported	igd	2	TRUE			0.000110008761489814	482730	4.40943828791211e-05	3301	TRUE	0.825670599244604	0.0076038085968768	3698.69548890894	4827.59690224782	53.1101519984988
rs10847864	T	G	T	G	0.1274	0.0092	0.3625	0.3578	FALSE	FALSE	FALSE	prot-a-728	12	123326598	0.0259	3301	0.724436	Cathepsin L2 || id:prot-a-728	Cathepsin L2	Cathepsin L2 || ||	TRUE	igd	12	123326598	0.0179	9.81296e-13	482730	ieu-b-7	Parkinson's disease || id:ieu-b-7	TRUE	reported	igd	2	TRUE			0.00010492639030973	482730	3.82452233019705e-05	3301	TRUE	0.816281843955023	0.0075016543875	3648.62937573394	4827.59690224782	50.6562217159265
rs35749011	A	G	A	G	0.7508	0.0132	0.0191	0.01836	FALSE	FALSE	FALSE	prot-a-728	1	155135036	0.0906	3301	0.891251	Cathepsin L2 || id:prot-a-728	Cathepsin L2	Cathepsin L2 || ||	TRUE	igd	1	155135036	0.0659	5.02227e-30	482730	ieu-b-7	Parkinson's disease || id:ieu-b-7	TRUE	reported	igd	2	TRUE			0.000268818062491822	482730	6.4343748339476e-06	3301	TRUE	0.427614579866549	0.0211220771870432	10416.2305009869	4827.59690224782	129.800898496596
rs4588066	A	G	A	G	0.1046	0.0027	0.326	0.31169	FALSE	FALSE	FALSE	prot-a-728	18	40672964	0.0268	3301	0.912011	Cathepsin L2 || id:prot-a-728	Cathepsin L2	Cathepsin L2 || ||	TRUE	igd	18	40672964	0.0178	4.45297e-09	482730	ieu-b-7	Parkinson's disease || id:ieu-b-7	TRUE	reported	igd	2	TRUE			7.15302607044697e-05	482730	3.07662304368292e-06	3301	TRUE	0.701219635264421	0.00480807087968	2332.20384097946	4827.59690224782	34.5321297815932
rs4774417	A	G	A	G	0.1052	0.0097	0.7397	0.73315	FALSE	FALSE	FALSE	prot-a-728	15	61993702	0.028	3301	0.724436	Cathepsin L2 || id:prot-a-728	Cathepsin L2	Cathepsin L2 || ||	TRUE	igd	15	61993702	0.0192	4.62605e-08	482730	ieu-b-7	Parkinson's disease || id:ieu-b-7	TRUE	reported	igd	2	TRUE			6.21869881774263e-05	482730	3.63772019926665e-05	3301	TRUE	0.915467267204616	0.0042617823074528	2066.08686214683	4827.59690224782	30.0212673611111
rs58879558	C	T	C	T	-0.2383	-0.0106	0.2229	0.24704	FALSE	FALSE	FALSE	prot-a-728	17	44095467	0.0288	3301	0.707946	Cathepsin L2 || id:prot-a-728	Cathepsin L2	Cathepsin L2 || ||	TRUE	igd	17	44095467	0.025	1.36301e-21	482730	ieu-b-7	Parkinson's disease || id:ieu-b-7	TRUE	reported	igd	2	TRUE			0.000188184496735832	482730	4.10607243676016e-05	3301	TRUE	0.675634541681249	0.0196727493112302	9687.15999972388	4827.59690224782	90.859024
rs620490	G	T	G	T	-0.1174	-2e-04	0.2762	0.29393	FALSE	FALSE	FALSE	prot-a-728	8	16697579	0.0272	3301	1	Cathepsin L2 || id:prot-a-728	Cathepsin L2	Cathepsin L2 || ||	TRUE	igd	8	16697579	0.019	6.45595e-10	482730	ieu-b-7	Parkinson's disease || id:ieu-b-7	TRUE	reported	igd	2	TRUE			7.90846422380149e-05	482730	1.63885247222125e-08	3301	TRUE	0.615908529592898	0.0055107212364512	2674.92018047397	4827.59690224782	38.1793905817175
rs75505347	T	C	T	C	0.3917	0.0257	0.0195	0.01948	FALSE	FALSE	FALSE	prot-a-728	12	40885549	0.089	3301	0.776247	Cathepsin L2 || id:prot-a-728	Cathepsin L2	Cathepsin L2 || ||	TRUE	igd	12	40885549	0.0674	6.11702e-09	482730	ieu-b-7	Parkinson's disease || id:ieu-b-7	TRUE	reported	igd	2	TRUE			6.99607529912705e-05	482730	2.52751033937765e-05	3301	TRUE	0.848537298568557	0.005867044039155	2848.90106293264	4827.59690224782	33.7743772508343
rs7695720	C	A	C	A	-0.1255	-0.0138	0.2091	0.2145	FALSE	FALSE	FALSE	prot-a-728	4	77183300	0.0299	3301	0.645654	Cathepsin L2 || id:prot-a-728	Cathepsin L2	Cathepsin L2 || ||	TRUE	igd	4	77183300	0.0208	1.52799e-09	482730	ieu-b-7	Parkinson's disease || id:ieu-b-7	TRUE	reported	igd	2	TRUE			7.54094095582931e-05	482730	6.45662315022231e-05	3301	TRUE	0.970388570692336	0.005209464173595	2527.92334770463	4827.59690224782	36.4049787352071
rs823106	C	G	C	G	-0.1492	0.002	0.8488	0.87308	FALSE	TRUE	FALSE	prot-a-728	1	205656453	0.0374	3301	0.954993	Cathepsin L2 || id:prot-a-728	Cathepsin L2	Cathepsin L2 || ||	TRUE	igd	1	205656453	0.0239	4.09996e-10	482730	ieu-b-7	Parkinson's disease || id:ieu-b-7	TRUE	reported	igd	2	TRUE			8.07243012809014e-05	482730	8.66830322497894e-07	3301	TRUE	0.644836106357866	0.0057137969645568	2774.06019784452	4827.59690224782	38.9710264176047
rs34311866	C	T	C	T	0.2272	0.0186	0.1958	0.17903	FALSE	FALSE	FALSE	prot-a-729	4	951947	0.032	3301	0.562341	Cathepsin Z || id:prot-a-729	Cathepsin Z	Cathepsin Z || ||	TRUE	igd	4	951947	0.0231	7.97444e-23	482730	ieu-b-7	Parkinson's disease || id:ieu-b-7	TRUE	reported	igd	2	TRUE			0.000200356382462115	482730	0.000102399807991776	3301	TRUE	0.817318320402526	0.0162563636584448	7977.08023331917	4827.59690224782	96.7370176720826
rs356203	T	C	T	C	-0.2398	0.0023	0.6169	0.62402	FALSE	FALSE	FALSE	prot-a-729	4	90666041	0.0256	3301	0.933254	Cathepsin Z || id:prot-a-729	Cathepsin Z	Cathepsin Z || ||	TRUE	igd	4	90666041	0.0178	3.00677e-41	482730	ieu-b-7	Parkinson's disease || id:ieu-b-7	TRUE	reported	igd	2	TRUE			0.000375831009632373	482730	2.44676558472774e-06	3301	TRUE	0.30765512782052	0.0271803644318712	13487.3130452448	4827.59690224782	181.492362075496
rs35749011	A	G	A	G	0.7508	0.072	0.0191	0.01836	FALSE	FALSE	FALSE	prot-a-729	1	155135036	0.0906	3301	0.426581	Cathepsin Z || id:prot-a-729	Cathepsin Z	Cathepsin Z || ||	TRUE	igd	1	155135036	0.0659	5.02227e-30	482730	ieu-b-7	Parkinson's disease || id:ieu-b-7	TRUE	reported	igd	2	TRUE			0.000268818062491822	482730	0.000191400536073026	3301	TRUE	0.88344581389917	0.0211220771870432	10416.2305009869	4827.59690224782	129.800898496596
rs75505347	T	C	T	C	0.3917	-0.0377	0.0195	0.01948	FALSE	FALSE	FALSE	prot-a-729	12	40885549	0.0889	3301	0.676083	Cathepsin Z || id:prot-a-729	Cathepsin Z	Cathepsin Z || ||	TRUE	igd	12	40885549	0.0674	6.11702e-09	482730	ieu-b-7	Parkinson's disease || id:ieu-b-7	TRUE	reported	igd	2	TRUE			6.99607529912705e-05	482730	5.45096243411417e-05	3301	TRUE	0.955214316069816	0.005867044039155	2848.90106293264	4827.59690224782	33.7743772508343
rs858295	G	A	G	A	-0.1039	-0.011	0.3947	0.39077	FALSE	FALSE	FALSE	prot-a-729	7	23245569	0.0254	3301	0.660693	Cathepsin Z || id:prot-a-729	Cathepsin Z	Cathepsin Z || ||	TRUE	igd	7	23245569	0.0176	3.83098e-09	482730	ieu-b-7	Parkinson's disease || id:ieu-b-7	TRUE	reported	igd	2	TRUE			7.21891481032198e-05	482730	5.6847442661884e-05	3301	TRUE	0.956331172373039	0.0051582084799022	2502.92225790147	4827.59690224782	34.8502388946281
